# Supplementary material for: Transcriptome analysis of rice resistant and susceptible near-isogenic lines in response to infection by Xanthomonas oryzae pv. oryzicola
Source: Front Plant Sci. 2025 Sep 18;16:1610315. doi: 10.3389/fpls.2025.1610315 (PMC12489515; doi:10.3389/fpls.2025.1610315)
Supplement: Supplementary file 1 [file Table1.xlsx]

## Sheet:  S1
Supplemental Table 1. RNA sequencing data quality and mapping information
Sample Name	Base(Mb)	Q20 rate %	Q30 rate %	GC rate %	Total-Mapped Reads	Uniq-Mapped Reads(%)	Multi-Mapped Reads(%)
R-gx01-12h-1	7150693626	97.95	94.23	54.85	23941358	20953758(87.52%)	963507(4.02%)
R-gx01-12h-2	7054801589	97.97	94.33	56.29	23587433	20714776(87.82%)	868763(3.68%)
R-gx01-12h-3	6769616581	98.03	94.45	55.4	22659384	19994198(88.24%)	751319(3.32%)
R-H2O-12h-1	6887651824	97.89	94.14	55.37	23054188	20134795(87.34%)	932893(4.05%)
R-H2O-12h-2	6686837046	98.11	94.64	55.16	22365102	19378658(86.65%)	1194144(5.34%)
R-H2O-12h-3	6864323604	97.81	93.9	55.07	22957197	20121300(87.65%)	903776(3.94%)
S-gx01-12h-1	7051017406	98.01	94.39	54.54	23578931	20682131(87.71%)	931405(3.95%)
S-gx01-12h-2	6838662511	97.98	94.32	55.16	22862552	20071745(87.79%)	833092(3.64%)
S-gx01-12h-3	7089721757	97.94	94.21	53.67	23694868	20768351(87.65%)	784777(3.31%)
S-H2O-12h-1	7220030241	97.95	94.21	54.76	24161216	20991056(86.88%)	1000576(4.14%)
S-H2O-12h-2	6777689961	97.64	93.52	55.94	22661346	19733675(87.08%)	909825(4.01%)
S-H2O-12h-3	7056597955	98.01	94.41	56.26	23611442	20814256(88.15%)	787142(3.33%)
R-gx01-24h-1	7156152808	98.02	94.39	53.99	23931473	20553752(85.89%)	908956(3.80%)
R-gx01-24h-2	6846602516	98.05	94.43	53.09	22899256	19753657(86.26%)	849360(3.71%)
R-gx01-24h-3	6801345021	97.89	94.08	53.48	22741283	19472125(85.62%)	848022(3.73%)
R-H2O-24h-1	6866393186	97.93	94.19	53.79	22967568	19775252(86.10%)	803765(3.50%)
R-H2O-24h-2	7051177718	97.83	94	54.49	23593531	20194749(85.59%)	810423(3.43%)
R-H2O-24h-3	7074887131	97.88	94.09	53.78	23670982	20440702(86.35%)	770740(3.26%)
S-gx01-24h-1	6863269326	97.99	94.31	53.74	22970930	19726706(85.88%)	1040866(4.53%)
S-gx01-24h-2	7135763549	97.92	94.17	53.73	23903360	20619586(86.26%)	891188(3.73%)
S-gx01-24h-3	7236519622	97.93	94.2	53.33	24205898	20786660(85.87%)	895170(3.70%)
S-H2O-24h-1	6908343964	97.93	94.17	53.13	23088536	19675326(85.22%)	916391(3.97%)
S-H2O-24h-2	7122882990	97.89	94.11	54.04	23830879	20497146(86.01%)	854729(3.59%)
S-H2O-24h-3	7120879809	97.91	94.16	53.65	23810267	20453954(85.90%)	835188(3.51%)
R-gx01-48h-1	7236146965	97.9	94.11	54.43	24196772	20733385(85.69%)	912412(3.77%)
R-gx01-48h-2	6842452557	97.9	94.13	53.83	22888363	19708818(86.11%)	860103(3.76%)
R-gx01-48h-3	7124490683	97.87	94.11	55.05	23838573	20592604(86.38%)	737544(3.09%)
R-H2O-48h-1	6681151674	97.76	93.79	53.32	22335686	19165580(85.81%)	800385(3.58%)
R-H2O-48h-2	7000527566	97.88	94.02	53.26	23409782	20251990(86.51%)	833959(3.56%)
R-H2O-48h-3	6766961322	97.7	93.66	53.83	22607549	19429419(85.94%)	743429(3.29%)
S-gx01-48h-1	7164970644	97.79	93.84	53.26	23965983	20522346(85.63%)	946975(3.95%)
S-gx01-48h-2	6948469740	97.72	93.66	53.58	23231014	19937521(85.82%)	893697(3.85%)
S-gx01-48h-3	7195502166	97.64	93.51	53.49	24061433	20576592(85.52%)	845578(3.51%)
S-H2O-48h-1	6911468222	97.78	93.88	53.49	23112332	19831401(85.80%)	859595(3.72%)
S-H2O-48h-2	7204774305	97.6	93.48	54.69	24096519	20645534(85.68%)	845324(3.51%)
S-H2O-48h-3	7133975350	97.7	93.64	53.83	23865286	20569323(86.19%)	819181(3.43%)

## Sheet: S2
Supplemental Table 2. R-vs-S differential expression information table of all DEGs
GeneID	Length	S-gx01-12h-1_expression	S-gx01-12h-2_expression	S-gx01-12h-3_expression	R-gx01-12h-1_expression	R-gx01-12h-2_expression	R-gx01-12h-3_expression	12h-logFC	12h-Pvalue	12h-FDR	S-gx01-24h-1_expression	S-gx01-24h-2_expression	S-gx01-24h-3_expression	R-gx01-24h-1_expression	R-gx01-24h-2_expression	R-gx01-24h-3_expression	24h-logFC	24h-Pvalue	24h-FDR	S-gx01-48h-1_expression	S-gx01-48h-2_expression	S-gx01-48h-3_expression	R-gx01-48h-1_expression	R-gx01-48h-2_expression	R-gx01-48h-3_expression	48h-logFC	48h-Pvalue	48h-FDR
Os01g0103075	1619	0	0	0	0	0.51	0	4.96669	0.00213676	0.0068403	--	--	--	--	--	--	--	--	--	--	--	--	--	--	--	--	--	--
Os01g0103650	934	--	--	--	--	--	--	--	--	--	0	0	0	0	0.87	1.03	5.98598	5.32276e-06	3.17498e-05	--	--	--	--	--	--	--	--	--
Os01g0106400	1206	--	--	--	--	--	--	--	--	--	--	--	--	--	--	--	--	--	--	25.41	45.53	61.76	4.48	34.04	14.66	-1.47932	0.000136474	0.000788514
Os01g0124700	800	1.13	9.13	5.59	0	0	4.58	-1.84841	0.000161993	0.000858902	--	--	--	--	--	--	--	--	--	--	--	--	--	--	--	--	--	--
Os01g0127600	878	--	--	--	--	--	--	--	--	--	1.08	0	1.37	15.56	1	0.52	3.07091	2.71283e-10	4.3922e-09	0.29	0.1	0.7	9.32	2.94	2.65	3.30917	9.26061e-10	1.60517e-08
Os01g0136500	744	--	--	--	--	--	--	--	--	--	--	--	--	--	--	--	--	--	--	1.67	0.92	1.58	0.89	0.53	0.26	-1.70253	0.00672466	0.0199107
Os01g0137400	1934	0.28	0.26	0.4	0	0	0.06	-3.94228	1.16515e-05	9.12405e-05	--	--	--	--	--	--	--	--	--	--	--	--	--	--	--	--	--	--
Os01g0149750	3162	--	--	--	--	--	--	--	--	--	--	--	--	--	--	--	--	--	--	0.12	0.08	0	0	0	0	-5.05745	0.0012339	0.0047528
Os01g0152000	4485	0.22	0.19	0.16	0.09	0.04	0.12	-1.58447	0.00552149	0.0155273	--	--	--	--	--	--	--	--	--	--	--	--	--	--	--	--	--	--
Os01g0152850	3106	0	0.29	0.84	0.18	0.09	0	-2.32981	2.49947e-05	0.000176698	--	--	--	--	--	--	--	--	--	--	--	--	--	--	--	--	--	--
Os01g0155800	687	6.68	0.44	1.19	0.27	0	1.73	-2.46894	3.06223e-05	0.000205089	0	1.84	0.15	0	1.2	20.22	3.79601	1.76909e-12	5.01242e-11	0	0.15	2.43	4.7	2.29	24.23	3.10267	3.58759e-10	6.48886e-09
Os01g0172701	985	0.28	1.4	0.65	2.87	2.22	1.52	1.1397	0.018221	0.0431371	--	--	--	--	--	--	--	--	--	0	0	0.32	0.99	0	1.26	2.17219	0.00482684	0.0150409
Os01g0185900	1854	0.03	0.21	0.18	0.86	0.27	0.39	1.42537	0.0205575	0.0477797	--	--	--	--	--	--	--	--	--	--	--	--	--	--	--	--	--	--
Os01g0186900	1182	--	--	--	--	--	--	--	--	--	0.21	1.14	50.67	0.72	0	0.38	-5.337	5.13108e-27	1.74457e-24	--	--	--	--	--	--	--	--	--
Os01g0186950	1074	--	--	--	--	--	--	--	--	--	0.64	0	52.85	0	0.97	0.24	-5.37518	1.04847e-25	1.78241e-23	--	--	--	--	--	--	--	--	--
Os01g0194600	672	--	--	--	--	--	--	--	--	--	--	--	--	--	--	--	--	--	--	0.61	1.89	0.47	7.5	1.91	10.84	2.21325	1.38593e-05	9.94044e-05
Os01g0228450	1901	0	0	0	0	10.61	0	9.53505	7.19773e-25	1.83182e-22	--	--	--	--	--	--	--	--	--	--	--	--	--	--	--	--	--	--
Os01g0231950	610	--	--	--	--	--	--	--	--	--	--	--	--	--	--	--	--	--	--	0	0	0	0	0	9.59	6.77218	5.75199e-09	8.86233e-08
Os01g0235632	2592	0	0	0	0.13	0	0.27	5.42021	0.000151257	0.000810418	--	--	--	--	--	--	--	--	--	0	0	0	0.35	0.15	0.13	5.93791	5.32276e-06	4.13882e-05
Os01g0237500	571	--	--	--	--	--	--	--	--	--	0.42	0.41	0.43	0	8.83	0	2.89557	2.78875e-05	0.000141519	--	--	--	--	--	--	--	--	--
Os01g0237750	366	--	--	--	--	--	--	--	--	--	1.37	0	1.51	0	14.69	0	2.46093	0.00266385	0.00670895	--	--	--	--	--	--	--	--	--
Os01g0263900	1185	--	--	--	--	--	--	--	--	--	--	--	--	--	--	--	--	--	--	0.57	1.57	2.18	0.62	1.11	0.49	-1.24049	0.0143549	0.0367486
Os01g0291733	1168	--	--	--	--	--	--	--	--	--	0.57	1.24	1.66	0.46	0.18	0	-2.20608	0.00017596	0.000629004	--	--	--	--	--	--	--	--	--
Os01g0294700	1331	--	--	--	--	--	--	--	--	--	11.18	1.85	0.16	0.96	3.02	0.34	-1.18708	0.00497774	0.011672	--	--	--	--	--	--	--	--	--
Os01g0296450	2333	0	0	0.11	0.58	0.78	0	3.12784	1.16486e-05	9.12405e-05	--	--	--	--	--	--	--	--	--	--	--	--	--	--	--	--	--	--
Os01g0311400	597	1.63	2.1	1.57	6.08	5.39	5.85	1.37017	0.00557027	0.0155784	--	--	--	--	--	--	--	--	--	--	--	--	--	--	--	--	--	--
Os01g0312500	1488	0.05	1.02	0	1.83	4.35	0	2.13587	1.15002e-05	9.12405e-05	--	--	--	--	--	--	--	--	--	--	--	--	--	--	--	--	--	--
Os01g0323775	1630	--	--	--	--	--	--	--	--	--	--	--	--	--	--	--	--	--	--	0	0.19	0.25	0.98	1	0.48	2.1588	0.000141077	0.000809491
Os01g0327250	941	1.29	1.07	0	0	0	0	-6.44877	1.75693e-07	2.70993e-06	--	--	--	--	--	--	--	--	--	--	--	--	--	--	--	--	--	--
Os01g0329900	1895	--	--	--	--	--	--	--	--	--	1.7	1.5	0.94	0.62	0.54	0.33	-1.14579	0.0118826	0.0247859	--	--	--	--	--	--	--	--	--
Os01g0342500	560	--	--	--	--	--	--	--	--	--	--	--	--	--	--	--	--	--	--	8.64	14.99	5.98	81.14	33.78	58.9	2.04621	6.32643e-07	5.98135e-06
Os01g0343780	477	0.59	14.35	16.71	17.06	27.15	27.21	1.02496	0.0117026	0.0293429	--	--	--	--	--	--	--	--	--	--	--	--	--	--	--	--	--	--
Os01g0355175	1675	--	--	--	--	--	--	--	--	--	--	--	--	--	--	--	--	--	--	0.11	1.27	1.2	0.01	0.63	0	-2.25068	0.000217687	0.00112494
Os01g0357150	2082	--	--	--	--	--	--	--	--	--	4.34	4.01	2.7	1.81	0.36	0.1	-2.02347	1.67312e-06	1.16066e-05	0.03	1.57	3.43	6.6	3.41	2.95	1.0622	0.00764847	0.0218678
Os01g0378100	2945	0.14	0.44	0	0.88	0.88	0	1.14327	0.0208595	0.0482612	--	--	--	--	--	--	--	--	--	--	--	--	--	--	--	--	--	--
Os01g0382000	823	16.12	9.63	15.7	2.64	2.02	7.57	-2.01534	1.61615e-06	1.82804e-05	--	--	--	--	--	--	--	--	--	--	--	--	--	--	--	--	--	--
Os01g0382400	750	--	--	--	--	--	--	--	--	--	8.16	2.19	39.15	15.25	17.53	54.27	1.16114	0.00299475	0.00748688	--	--	--	--	--	--	--	--	--
Os01g0511000	1415	--	--	--	--	--	--	--	--	--	--	--	--	--	--	--	--	--	--	0.6	0.57	2.2	0.4	0.21	1.31	-1.22998	0.0113623	0.0302994
Os01g0529800	1932	--	--	--	--	--	--	--	--	--	--	--	--	--	--	--	--	--	--	0.45	1.58	2.33	0.34	0.5	0.89	-1.69018	0.000201036	0.00105196
Os01g0548750	915	--	--	--	--	--	--	--	--	--	0.73	0.89	0.82	1.53	1.32	2.52	1.43488	0.00477981	0.0112857	--	--	--	--	--	--	--	--	--
Os01g0556201	1240	--	--	--	--	--	--	--	--	--	0	0	0	0.72	1.28	0	6.56867	7.93681e-08	7.93681e-07	--	--	--	--	--	--	--	--	--
Os01g0561500	2764	--	--	--	--	--	--	--	--	--	0.17	0.24	0	0	0.57	0.63	1.84184	0.000819771	0.00238224	--	--	--	--	--	--	--	--	--
Os01g0579600	901	--	--	--	--	--	--	--	--	--	--	--	--	--	--	--	--	--	--	0.71	0.82	0.95	0.28	0.38	0.47	-1.52025	0.00567993	0.0171844
Os01g0584900	1091	--	--	--	--	--	--	--	--	--	--	--	--	--	--	--	--	--	--	0.29	0.07	0.36	0.84	1.4	1	1.77373	0.0036041	0.0119945
Os01g0591000	1729	--	--	--	--	--	--	--	--	--	--	--	--	--	--	--	--	--	--	5.14	3.29	3.46	2.67	2.31	2.7	-1.07131	0.00812606	0.0229962
Os01g0591300	1960	--	--	--	--	--	--	--	--	--	--	--	--	--	--	--	--	--	--	3.45	2.9	10.44	2.03	3.32	4.01	-1.14474	0.00392212	0.0126973
Os01g0602466	1681	0.75	1.67	1.4	0	0.44	0.95	-1.62347	0.00115294	0.0044124	--	--	--	--	--	--	--	--	--	--	--	--	--	--	--	--	--	--
Os01g0603800	3282	--	--	--	--	--	--	--	--	--	0.2	0	0	0.09	0	0.37	1.76287	0.00389719	0.00933129	0	0	0	0.2	0.46	0.27	6.94301	7.19683e-10	1.27399e-08
Os01g0611000	1687	1.7	9.55	0.2	15.6	25.76	0.05	1.40523	0.000332758	0.00153976	--	--	--	--	--	--	--	--	--	--	--	--	--	--	--	--	--	--
Os01g0613500	1402	--	--	--	--	--	--	--	--	--	0.51	0.4	0.25	1.25	2.25	0.16	1.84574	0.000435558	0.00134627	0.1	0.42	0.21	1.01	0.11	2.44	1.74126	0.00266817	0.00921128
Os01g0627916	1665	--	--	--	--	--	--	--	--	--	0.21	0.02	0	0.52	0.59	0.17	2.87132	2.42756e-05	0.000125056	0	0.37	0.91	2.19	0.99	2.53	1.73108	0.000170454	0.000915157
Os01g0644400	1057	2.85	1.68	3.54	0	1.55	1.97	-1.44829	0.00223398	0.00701912	--	--	--	--	--	--	--	--	--	--	--	--	--	--	--	--	--	--
Os01g0644500	1058	0.12	0.01	0.12	3.79	0.11	0.01	3.09233	1.55481e-05	0.000116382	--	--	--	--	--	--	--	--	--	--	--	--	--	--	--	--	--	--
Os01g0652100	2658	0.14	0.51	0	1.67	2.93	0	2.36952	6.01649e-07	8.05893e-06	0.43	0	0.05	0	0	0	-5.50831	0.000151257	0.000558993	--	--	--	--	--	--	--	--	--
Os01g0660700	1470	--	--	--	--	--	--	--	--	--	--	--	--	--	--	--	--	--	--	0.14	0.25	0.63	4.3	1.34	5.41	2.94906	1.4361e-09	2.34281e-08
Os01g0663051	726	--	--	--	--	--	--	--	--	--	--	--	--	--	--	--	--	--	--	21.8	9.3	3.16	77.64	26.58	16.15	1.25934	0.00144281	0.00545643
Os01g0663300	1656	0.24	0.37	0.33	1.06	1.85	0.41	1.42159	0.00582169	0.0161926	--	--	--	--	--	--	--	--	--	--	--	--	--	--	--	--	--	--
Os01g0668100	1040	0.22	0.53	0.08	2.16	2.98	0	2.16945	0.000207021	0.00103307	--	--	--	--	--	--	--	--	--	--	--	--	--	--	--	--	--	--
Os01g0675800	1318	--	--	--	--	--	--	--	--	--	0.94	0.54	5.37	1.14	0.79	0.93	-1.04156	0.020778	0.0415559	--	--	--	--	--	--	--	--	--
Os01g0678050	1130	0	1.01	0.96	0	0.29	0.36	-1.80608	0.0132898	0.0329976	--	--	--	--	--	--	--	--	--	--	--	--	--	--	--	--	--	--
Os01g0699450	1274	0.09	0.39	0.62	0	0	0	-5.96683	8.39358e-06	7.19034e-05	0	0.12	0.27	0	1.18	0.42	2.14849	0.00389719	0.00933129	0	0	0.99	0	0	0	-5.69429	9.15502e-05	0.000555682
Os01g0705700	1979	--	--	--	--	--	--	--	--	--	--	--	--	--	--	--	--	--	--	0.06	0	0.04	0.12	0.05	0.79	2.62297	0.0023937	0.00843879
Os01g0708201	1438	0	0.36	0.44	0	0	0	-5.64021	9.15502e-05	0.000517767	--	--	--	--	--	--	--	--	--	--	--	--	--	--	--	--	--	--
Os01g0712501	1119	--	--	--	--	--	--	--	--	--	--	--	--	--	--	--	--	--	--	0.71	0.36	0.37	2.09	1.1	37.42	4.21308	1.12387e-17	5.50034e-16
Os01g0719300	2806	--	--	--	--	--	--	--	--	--	1.1	2.04	1.7	4.05	2.77	4.53	1.49875	0.000180911	0.000629004	4.71	7.38	19.82	6.71	5.91	5.64	-1.09883	0.00426851	0.013712
Os01g0740400	1466	0.18	0.29	0.13	0.64	1.19	0.25	1.35415	0.0202637	0.0473129	--	--	--	--	--	--	--	--	--	--	--	--	--	--	--	--	--	--
Os01g0750300	2628.64	--	--	--	--	--	--	--	--	--	--	--	--	--	--	--	--	--	--	2.4	2.67	3.18	2.56	0.71	3.73	-1.11506	0.004507	0.0143671
Os01g0752500	924	--	--	--	--	--	--	--	--	--	--	--	--	--	--	--	--	--	--	0	0.28	0.56	0.63	0.47	3.27	1.89336	0.00191034	0.00706403
Os01g0795200	2265	0.26	0.89	0.08	0.21	0.07	0.25	-1.49901	0.00962363	0.024992	2.73	1.26	3.07	0.72	12.53	1.91	1.25042	0.00169878	0.00451238	--	--	--	--	--	--	--	--	--
Os01g0798200	621	0	0	0	0	7.28	1.85	7.06653	1.94369e-10	8.2445e-09	--	--	--	--	--	--	--	--	--	0	2.67	1.51	4.36	1.77	8.76	1.34158	0.007566	0.0217817
Os01g0799050	1919	0.27	0.14	0.14	0	0	0	-5.69725	5.58813e-05	0.000339817	--	--	--	--	--	--	--	--	--	--	--	--	--	--	--	--	--	--
Os01g0799500	1490	0.04	1.02	0.09	2.14	2.33	0	1.5185	0.00197319	0.00652177	--	--	--	--	--	--	--	--	--	--	--	--	--	--	--	--	--	--
Os01g0823100	1339	1.29	3.73	0.36	8.58	12.92	0.8	1.60728	0.000101332	0.000566793	--	--	--	--	--	--	--	--	--	--	--	--	--	--	--	--	--	--
Os01g0823600	711	--	--	--	--	--	--	--	--	--	--	--	--	--	--	--	--	--	--	22.19	17.32	19.53	7.59	6.46	13.69	-1.56166	0.000104461	0.000620797
Os01g0834125	1311	--	--	--	--	--	--	--	--	--	--	--	--	--	--	--	--	--	--	0	0	0.5	2.18	0.63	1.36	2.57948	9.65104e-06	7.1059e-05
Os01g0849000	702	--	--	--	--	--	--	--	--	--	--	--	--	--	--	--	--	--	--	0.85	3.05	0.44	12.28	3.09	19.01	2.41372	3.03243e-07	3.11479e-06
Os01g0850700	2033	5.66	7.72	5.47	13.42	55.68	4.05	1.53663	7.45679e-05	0.000431308	--	--	--	--	--	--	--	--	--	--	--	--	--	--	--	--	--	--
Os01g0871000	1976	--	--	--	--	--	--	--	--	--	--	--	--	--	--	--	--	--	--	0.19	0	0	0.28	0.53	0.17	1.84777	0.00969455	0.0263591
Os01g0878000	1032	--	--	--	--	--	--	--	--	--	--	--	--	--	--	--	--	--	--	3.06	5.32	3.56	22.18	8.71	16.4	1.49086	0.000232932	0.00118895
Os01g0880250	2066	0	0.49	0.27	0	0	0	-6.19623	2.18499e-06	2.41774e-05	--	--	--	--	--	--	--	--	--	--	--	--	--	--	--	--	--	--
Os01g0882800	1857	--	--	--	--	--	--	--	--	--	--	--	--	--	--	--	--	--	--	0.4	0.63	1.13	3.39	1.99	2.03	1.40677	0.00107084	0.00426287
Os01g0890900	3286	--	--	--	--	--	--	--	--	--	0	0	0	0	0.19	0.14	5.72119	3.43885e-05	0.000158001	--	--	--	--	--	--	--	--	--
Os01g0907200	591	0	0	0	1.64	1.47	0.19	5.38005	0.000252095	0.00122206	--	--	--	--	--	--	--	--	--	--	--	--	--	--	--	--	--	--
Os01g0919950	1021	--	--	--	--	--	--	--	--	--	--	--	--	--	--	--	--	--	--	0.3	0	0	1.37	0.75	0	2.24045	0.0029354	0.00988767
Os01g0923750	764	--	--	--	--	--	--	--	--	--	--	--	--	--	--	--	--	--	--	0.81	0.17	0.53	0	0	0	-5.29184	0.000423977	0.0018965
Os01g0927300	729	--	--	--	--	--	--	--	--	--	74.39	8.69	9.16	6.12	12.45	4.37	-1.55902	9.82638e-05	0.000393055	--	--	--	--	--	--	--	--	--
Os01g0940700	1296	32.29	14.06	8.4	6.03	4.36	5.35	-2.25631	2.07388e-08	4.58958e-07	--	--	--	--	--	--	--	--	--	--	--	--	--	--	--	--	--	--
Os01g0944700	1289	--	--	--	--	--	--	--	--	--	7.22	8.29	81.93	40.1	24.05	113.39	1.18849	0.00185267	0.00484544	4.88	2.84	62.02	5.09	10.27	10.14	-1.61939	3.85917e-05	0.000254828
Os01g0945600	1678	--	--	--	--	--	--	--	--	--	0.16	0	0	0.12	1.08	0.26	3.3215	1.39856e-06	1.02091e-05	--	--	--	--	--	--	--	--	--
Os01g0950866	892	0	0.02	9.24	0	0	0	-8.19397	2.8527e-16	2.90405e-14	0	0	0	0	0	3.46	6.90107	1.99795e-09	2.71722e-08	0	8.25	3.49	5.33	0	0	-1.60592	0.000344162	0.00163624
Os01g0952000	1118	--	--	--	--	--	--	--	--	--	2.9	0.29	0.14	0.34	0.49	0.16	-1.29847	0.0245998	0.048912	--	--	--	--	--	--	--	--	--
Os01g0955100	675	--	--	--	--	--	--	--	--	--	2.56	1.32	26.39	0.9	2.02	1.46	-2.60956	3.21476e-08	3.6434e-07	--	--	--	--	--	--	--	--	--
Os01g0966801	1701	--	--	--	--	--	--	--	--	--	--	--	--	--	--	--	--	--	--	0.31	0.62	0.26	0	0.09	0	-4.02729	5.66101e-06	4.36108e-05
Os01g0972000	1278	--	--	--	--	--	--	--	--	--	4.79	5.24	33.4	3.55	7.49	4.59	-1.32094	0.000771962	0.00226265	--	--	--	--	--	--	--	--	--
Os01g0973100	1362	2.28	1.5	1.1	0.35	0.2	0.1	-3.32316	8.91496e-10	3.02514e-08	--	--	--	--	--	--	--	--	--	--	--	--	--	--	--	--	--	--
Os02g0110101	1569	0.38	3.44	1.19	1.05	11.56	13.09	2.25769	4.18361e-08	8.51783e-07	--	--	--	--	--	--	--	--	--	0	2.23	3.19	14.63	1.97	39.25	2.86424	6.82042e-12	1.53367e-10
Os02g0121700	2037	--	--	--	--	--	--	--	--	--	--	--	--	--	--	--	--	--	--	1.45	0.96	1.54	6.79	1.87	2.47	1.02306	0.0128466	0.0334012
Os02g0144200	1077	--	--	--	--	--	--	--	--	--	--	--	--	--	--	--	--	--	--	1.09	1.85	2.07	0.65	0.08	0.44	-2.52433	2.49078e-06	2.05181e-05
Os02g0146900	1402	--	--	--	--	--	--	--	--	--	--	--	--	--	--	--	--	--	--	0	0	0	1.5	0	4.64	7.98242	4.544e-14	1.56762e-12
Os02g0149700	2122	--	--	--	--	--	--	--	--	--	0.16	0.37	0.46	0.12	0	0	-2.65397	0.00021958	0.000746573	--	--	--	--	--	--	--	--	--
Os02g0149750	1983	--	--	--	--	--	--	--	--	--	0	0.08	0	0	0.34	0.21	2.57179	0.00843107	0.0183754	--	--	--	--	--	--	--	--	--
Os02g0155400	2248	--	--	--	--	--	--	--	--	--	--	--	--	--	--	--	--	--	--	0.12	0.39	0	0	0	0	-5.80224	3.43885e-05	0.00022889
Os02g0159800	1544	--	--	--	--	--	--	--	--	--	--	--	--	--	--	--	--	--	--	0.18	0	0	0.4	0.51	0.54	2.47727	0.00111667	0.00438241
Os02g0167000	1119	--	--	--	--	--	--	--	--	--	--	--	--	--	--	--	--	--	--	0	0	1.58	0	0	0	-6.04779	8.39358e-06	6.23523e-05
Os02g0184900	1652	0	0	0.43	0	0	0	-4.9994	0.00213676	0.0068403	--	--	--	--	--	--	--	--	--	0	0.83	0.54	0.26	0.26	0	-1.74412	0.00847738	0.0237481
Os02g0185900	1578	--	--	--	--	--	--	--	--	--	--	--	--	--	--	--	--	--	--	0	0	4.82	0	0	0	-8.25068	1.27486e-16	5.05086e-15
Os02g0186100	1800	--	--	--	--	--	--	--	--	--	--	--	--	--	--	--	--	--	--	0.3	1.22	34.25	0	0.35	0.04	-6.64395	6.89396e-32	1.43394e-29
Os02g0191650	2349	--	--	--	--	--	--	--	--	--	0	4.68	0	0	0	0	-8.92389	2.19174e-20	1.86298e-18	2.4	0	0	4.73	7.45	4.82	2.34161	3.17197e-08	4.32636e-07
Os02g0195533	681	--	--	--	--	--	--	--	--	--	--	--	--	--	--	--	--	--	--	0	0	0	5.88	0.85	14.72	8.22119	1.44226e-15	5.21723e-14
Os02g0198500	617	--	--	--	--	--	--	--	--	--	--	--	--	--	--	--	--	--	--	4.16	7.68	8.79	23.68	6.94	47.01	1.4067	0.000596086	0.00258304
Os02g0203300	1518	--	--	--	--	--	--	--	--	--	--	--	--	--	--	--	--	--	--	0.36	0.32	0.17	3.6	0.96	10.97	3.52462	1.25826e-12	3.17234e-11
Os02g0204700	1674	0.43	2.05	0.08	3.06	4.29	0.24	1.15098	0.007877	0.0207741	--	--	--	--	--	--	--	--	--	--	--	--	--	--	--	--	--	--
Os02g0205700	1561	--	--	--	--	--	--	--	--	--	0	0	0.7	0	0	0	-5.37119	0.000151257	0.000558993	--	--	--	--	--	--	--	--	--
Os02g0207900	1330	--	--	--	--	--	--	--	--	--	--	--	--	--	--	--	--	--	--	0	0	0	0.46	0.92	4.16	7.81576	4.23127e-13	1.17347e-11
Os02g0208300	3540	--	--	--	--	--	--	--	--	--	--	--	--	--	--	--	--	--	--	0	0	0	0.65	0	0.74	7.44991	4.92468e-11	9.99349e-10
Os02g0221900	1888	--	--	--	--	--	--	--	--	--	--	--	--	--	--	--	--	--	--	1.24	0.79	1.14	3.92	2.73	2.39	1.13739	0.0069737	0.020431
Os02g0226200	1057	--	--	--	--	--	--	--	--	--	--	--	--	--	--	--	--	--	--	0.15	0.38	0.46	2.5	1	1.57	1.9111	0.000608931	0.0026115
Os02g0232900	1354	--	--	--	--	--	--	--	--	--	--	--	--	--	--	--	--	--	--	0.64	1.53	1.68	5.1	2.81	2.98	1.11032	0.0100211	0.027158
Os02g0236600	1533	0.17	1.61	0.23	4.31	5.21	0	1.80664	4.81867e-05	0.00029911	--	--	--	--	--	--	--	--	--	--	--	--	--	--	--	--	--	--
Os02g0247500	1168	--	--	--	--	--	--	--	--	--	1.5	0.52	0.77	0.09	0.42	0	-2.23265	0.000410792	0.00129323	0	0.44	0	0	1.38	0.67	1.79205	0.00431407	0.013805
Os02g0254100	1311	--	--	--	--	--	--	--	--	--	--	--	--	--	--	--	--	--	--	0	0	0	0.38	0	0.67	5.42767	0.000252095	0.00124847
Os02g0265100	1713	0.08	0	0	0.24	0.16	0.29	2.50674	0.018324	0.0431801	--	--	--	--	--	--	--	--	--	--	--	--	--	--	--	--	--	--
Os02g0298200	2213	--	--	--	--	--	--	--	--	--	--	--	--	--	--	--	--	--	--	2.47	1.14	1.85	0	1.66	0.2	-1.74565	0.000120609	0.000701723
Os02g0322251	1131	0.37	1.31	0.23	4.72	2.46	0.42	1.50034	0.0021752	0.00691984	--	--	--	--	--	--	--	--	--	--	--	--	--	--	--	--	--	--
Os02g0462200	1810	--	--	--	--	--	--	--	--	--	--	--	--	--	--	--	--	--	--	0	0	0.01	0.4	0.61	0	6.10632	1.41382e-06	1.22531e-05
Os02g0506600	566	--	--	--	--	--	--	--	--	--	--	--	--	--	--	--	--	--	--	14.29	11.09	16.63	42.55	21.55	151.93	1.80179	7.4042e-06	5.60027e-05
Os02g0513100	1562	--	--	--	--	--	--	--	--	--	--	--	--	--	--	--	--	--	--	0	0.05	0.27	14.54	0.41	8.83	5.63921	9.55337e-24	9.93551e-22
Os02g0519950	2765	--	--	--	--	--	--	--	--	--	0.3	0	0	0	0	0	-4.91198	0.00373932	0.00908121	0	0.94	0	0	0	0	-7.02024	1.00756e-09	1.71079e-08
Os02g0540700	1518	--	--	--	--	--	--	--	--	--	0.37	0.63	4.71	0.45	0.71	0.34	-1.77665	0.000130039	0.000502424	--	--	--	--	--	--	--	--	--
Os02g0569400	1559.5	--	--	--	--	--	--	--	--	--	0.67	0	0.62	0.05	7.62	0	2.62396	2.47203e-08	2.93648e-07	--	--	--	--	--	--	--	--	--
Os02g0569900	1657	--	--	--	--	--	--	--	--	--	0.87	0.16	0.74	0.08	10.61	0.17	2.7396	1.5546e-09	2.20234e-08	--	--	--	--	--	--	--	--	--
Os02g0570700	1846	0.64	3.16	0.6	0.63	0.51	0.1	-2.20268	2.45455e-06	2.54973e-05	2.85	0.46	1.68	0.3	28.01	0.05	2.65745	1.73487e-10	2.94927e-09	--	--	--	--	--	--	--	--	--
Os02g0571100	1173	--	--	--	--	--	--	--	--	--	19.35	7.56	11.34	8.22	67.21	2.51	1.18505	0.00216259	0.00561282	--	--	--	--	--	--	--	--	--
Os02g0571900	1641	--	--	--	--	--	--	--	--	--	0.67	0	0	0	2.35	0	2.06234	0.000141077	0.000538946	--	--	--	--	--	--	--	--	--
Os02g0580966	1593	--	--	--	--	--	--	--	--	--	--	--	--	--	--	--	--	--	--	0	0.11	0.43	0	0	0	-5.23071	0.0012339	0.0047528
Os02g0584900	1206	--	--	--	--	--	--	--	--	--	--	--	--	--	--	--	--	--	--	0	0	0	0.18	0.26	0.5	5.16086	0.000719776	0.00296487
Os02g0589450	432	--	--	--	--	--	--	--	--	--	--	--	--	--	--	--	--	--	--	2.77	4.07	3.11	2.45	0	1.97	-1.58273	0.0122434	0.032033
Os02g0590400	1582.33	0.04	0	0	1.06	0	0	3.70951	0.00124397	0.00445902	--	--	--	--	--	--	--	--	--	0	0	0	2.16	1	3.49	8.41858	7.77052e-17	3.59171e-15
Os02g0597300	2436	--	--	--	--	--	--	--	--	--	--	--	--	--	--	--	--	--	--	0.03	0	0.03	2.68	2.57	2.92	6.6707	9.4938e-23	8.77649e-21
Os02g0598400	3292	--	--	--	--	--	--	--	--	--	--	--	--	--	--	--	--	--	--	6.08	6.76	6.17	14.63	17.56	15.38	1.01362	0.00797171	0.0226364
Os02g0599400	724	--	--	--	--	--	--	--	--	--	--	--	--	--	--	--	--	--	--	0	0	0	10.29	7.93	7.98	8.84374	9.76471e-20	6.24942e-18
Os02g0599700	3195	0.08	0.02	0.04	2.63	0.03	0.04	3.6553	6.48261e-10	2.35689e-08	--	--	--	--	--	--	--	--	--	0.08	0.02	0	16.16	18.33	14.59	8.51711	1.31836e-44	1.09688e-41
Os02g0602201	1416	--	--	--	--	--	--	--	--	--	--	--	--	--	--	--	--	--	--	0	0	0	0	0	0.8	5.18459	0.000719776	0.00296487
Os02g0603066	2555	--	--	--	--	--	--	--	--	--	0	0	0	0	0.62	0.64	7.2817	3.02119e-11	6.04238e-10	--	--	--	--	--	--	--	--	--
Os02g0614666	2514	--	--	--	--	--	--	--	--	--	0	0	0	0.16	0.32	0	5.72854	5.58813e-05	0.000234563	--	--	--	--	--	--	--	--	--
Os02g0620566	1557	0	0	0	0.27	0.39	0	5.12926	0.0012339	0.0044543	--	--	--	--	--	--	--	--	--	--	--	--	--	--	--	--	--	--
Os02g0621300	2480	--	--	--	--	--	--	--	--	--	--	--	--	--	--	--	--	--	--	0	0	0	14.15	4	9.59	11.2283	1.02732e-38	2.84911e-36
Os02g0628100	1385	--	--	--	--	--	--	--	--	--	--	--	--	--	--	--	--	--	--	0.06	0.03	0.09	0.64	2.34	1.01	3.34729	1.27481e-07	1.51527e-06
Os02g0630475	1079	--	--	--	--	--	--	--	--	--	0.4	0.21	0	1.21	0.97	0.71	2.57182	4.28444e-05	0.000191672	--	--	--	--	--	--	--	--	--
Os02g0632900	2646	--	--	--	--	--	--	--	--	--	--	--	--	--	--	--	--	--	--	0	0	0	2.05	1.34	2.56	9.15676	5.24355e-22	4.36263e-20
Os02g0633066	2760	--	--	--	--	--	--	--	--	--	--	--	--	--	--	--	--	--	--	0.05	0.09	0.07	1.51	0.95	1.7	3.85209	3.08962e-12	7.14045e-11
Os02g0635300	396	--	--	--	--	--	--	--	--	--	--	--	--	--	--	--	--	--	--	0	0	0	3.46	4.09	2.9	5.45221	0.000151257	0.000838971
Os02g0640800	1599.99	--	--	--	--	--	--	--	--	--	--	--	--	--	--	--	--	--	--	6.66	3.61	4.93	87.26	91.88	66.62	3.70734	1.24681e-18	6.91564e-17
Os02g0643800	971	--	--	--	--	--	--	--	--	--	--	--	--	--	--	--	--	--	--	2.78	3.53	5.07	16.16	5.83	18.73	1.36039	0.000851812	0.00349117
Os02g0644400	1893	0	0	0	1.22	0.28	0	6.58321	3.66063e-08	7.76359e-07	--	--	--	--	--	--	--	--	--	--	--	--	--	--	--	--	--	--
Os02g0648900	1053	--	--	--	--	--	--	--	--	--	--	--	--	--	--	--	--	--	--	0	0	0	4.15	3.95	3.75	8.56158	8.7798e-18	4.5655e-16
Os02g0661500	2991	--	--	--	--	--	--	--	--	--	--	--	--	--	--	--	--	--	--	0.97	0.74	0.63	3.99	3.77	2.86	1.7943	1.70894e-05	0.000119482
Os02g0663200	1416	--	--	--	--	--	--	--	--	--	1.29	1.69	0	2.23	1.71	3.77	1.71095	9.64758e-05	0.000390497	--	--	--	--	--	--	--	--	--
Os02g0670700	3324	--	--	--	--	--	--	--	--	--	--	--	--	--	--	--	--	--	--	0.42	0.28	0.34	2.09	2.37	2.26	2.28924	1.5623e-07	1.79763e-06
Os02g0672700	832	--	--	--	--	--	--	--	--	--	--	--	--	--	--	--	--	--	--	14.5	9.05	16.91	7.4	4.96	5.78	-1.57122	0.000105333	0.000621541
Os02g0674750	561	--	--	--	--	--	--	--	--	--	--	--	--	--	--	--	--	--	--	0	0.3	0	0	0	7.44	4.11985	7.59197e-05	0.000474926
Os02g0675000	937	--	--	--	--	--	--	--	--	--	--	--	--	--	--	--	--	--	--	0	0	0	10.95	4.66	14.08	9.53481	7.90771e-25	9.39887e-23
Os02g0675100	905	--	--	--	--	--	--	--	--	--	--	--	--	--	--	--	--	--	--	0	0	0	2.26	1.19	3.45	7.36823	1.12338e-10	2.22537e-09
Os02g0683500	1859	--	--	--	--	--	--	--	--	--	--	--	--	--	--	--	--	--	--	0	0	0	0.29	0.15	0.29	5.5532	9.15502e-05	0.000555682
Os02g0689550	1340	0	2.91	1.69	10.1	10.53	8.23	2.39415	9.45838e-09	2.53385e-07	--	--	--	--	--	--	--	--	--	--	--	--	--	--	--	--	--	--
Os02g0693700	2410	0	0.13	0.01	0.28	0.52	0.05	1.63781	0.00847738	0.0222422	--	--	--	--	--	--	--	--	--	--	--	--	--	--	--	--	--	--
Os02g0696200	492	0	0	0	0	6.49	4.63	6.63058	1.18938e-08	2.88284e-07	--	--	--	--	--	--	--	--	--	0	0	0	2	0	2.97	5.27651	0.000423977	0.0018965
Os02g0697400	2288	--	--	--	--	--	--	--	--	--	2.53	0.35	0.05	0.09	0.29	0.41	-1.36388	0.00891285	0.0193017	--	--	--	--	--	--	--	--	--
Os02g0702300	3300	--	--	--	--	--	--	--	--	--	--	--	--	--	--	--	--	--	--	0.19	0.63	1.22	0.04	0.27	0.09	-2.59812	8.77478e-07	8.1118e-06
Os02g0711400	792	--	--	--	--	--	--	--	--	--	--	--	--	--	--	--	--	--	--	0.81	0.83	0.71	4.81	2.75	11.6	2.49993	4.50569e-07	4.46278e-06
Os02g0720400	996	--	--	--	--	--	--	--	--	--	--	--	--	--	--	--	--	--	--	0.08	0.5	2.73	0.16	0.76	0.08	-1.95672	0.00289013	0.00977476
Os02g0722350	2257	--	--	--	--	--	--	--	--	--	0.96	0.27	0.26	1.38	1.69	1.15	1.87679	2.33951e-05	0.000122374	--	--	--	--	--	--	--	--	--
Os02g0727100	1934	--	--	--	--	--	--	--	--	--	--	--	--	--	--	--	--	--	--	0.93	1.44	1.7	9.65	8.89	6.39	2.27578	3.6235e-08	4.8625e-07
Os02g0730000	1992	--	--	--	--	--	--	--	--	--	--	--	--	--	--	--	--	--	--	0.26	0.07	0.06	1.47	1.88	1.7	3.27368	1.55339e-09	2.48543e-08
Os02g0740600	554	--	--	--	--	--	--	--	--	--	--	--	--	--	--	--	--	--	--	0.91	2.09	0.71	10.48	10.83	11.52	2.71569	1.72352e-07	1.92337e-06
Os02g0744800	1097	0	0	0	0	15.51	3.98	9.48178	1.86907e-24	3.17119e-22	--	--	--	--	--	--	--	--	--	1.25	2.61	0	6.34	7.99	0	1.56735	0.000351535	0.0016618
Os02g0752200	2628	--	--	--	--	--	--	--	--	--	0.17	0	0.1	0	0	0	-4.74026	0.00661572	0.0148963	--	--	--	--	--	--	--	--	--
Os02g0756850	1152	--	--	--	--	--	--	--	--	--	--	--	--	--	--	--	--	--	--	0	0	0	1.67	0	2.67	7.14456	2.08983e-09	3.28063e-08
Os02g0773500	727	--	--	--	--	--	--	--	--	--	--	--	--	--	--	--	--	--	--	135.94	189.46	220.2	113.13	69.46	153.6	-1.14766	0.0025635	0.00896148
Os02g0791450	1192	--	--	--	--	--	--	--	--	--	--	--	--	--	--	--	--	--	--	0	0.74	1.26	0	0	0	-6.61383	5.37655e-08	6.98952e-07
Os02g0811200	2352	--	--	--	--	--	--	--	--	--	0.14	0	0.08	0	0.9	0	2.19525	0.00103071	0.00289621	--	--	--	--	--	--	--	--	--
Os02g0815300	723	--	--	--	--	--	--	--	--	--	--	--	--	--	--	--	--	--	--	22.22	35.01	20.34	91.6	43.64	175.03	1.45742	0.000170492	0.000915157
Os02g0828600	741	--	--	--	--	--	--	--	--	--	0.61	2.87	0.8	1.43	7.34	1.6	1.38762	0.00549891	0.0128057	--	--	--	--	--	--	--	--	--
Os03g0111200	1031	2.05	4.41	1.24	15.64	15.22	0.68	1.54306	0.000200034	0.00101817	3.17	2.84	0.69	0.68	0.71	0.89	-1.21673	0.0158384	0.0326367	--	--	--	--	--	--	--	--	--
Os03g0116850	966	0	0	0	2.94	6.59	0	8.05631	1.57982e-14	1.34021e-12	--	--	--	--	--	--	--	--	--	0	0	0	1.37	0	0.75	5.8116	2.13296e-05	0.000145461
Os03g0127950	521	--	--	--	--	--	--	--	--	--	--	--	--	--	--	--	--	--	--	0.78	1.88	5.45	6.84	2.98	17.81	1.30879	0.00626533	0.0187238
Os03g0130950	503	--	--	--	--	--	--	--	--	--	--	--	--	--	--	--	--	--	--	0	0	0.97	1.68	3.64	0	2.15941	0.0057308	0.0172754
Os03g0138900	1178	--	--	--	--	--	--	--	--	--	--	--	--	--	--	--	--	--	--	3.27	2.49	2.55	1.71	1.46	1.67	-1.21171	0.00512277	0.0158444
Os03g0152000	1400	--	--	--	--	--	--	--	--	--	2.67	1.83	10.29	1.5	1.1	1.39	-1.65375	0.000105519	0.00041717	--	--	--	--	--	--	--	--	--
Os03g0165900	1330.93	--	--	--	--	--	--	--	--	--	--	--	--	--	--	--	--	--	--	10.36	23.81	46.58	1.16	14.14	4.84	-2.11644	1.27487e-07	1.51527e-06
Os03g0171700	806	--	--	--	--	--	--	--	--	--	0.89	0.54	0.67	2.2	1.26	1.31	1.46352	0.00780051	0.0172219	--	--	--	--	--	--	--	--	--
Os03g0183500	904	--	--	--	--	--	--	--	--	--	--	--	--	--	--	--	--	--	--	1.59	0.86	11.68	1.39	4.75	0.94	-1.11318	0.0155719	0.0394994
Os03g0195800	2790	--	--	--	--	--	--	--	--	--	--	--	--	--	--	--	--	--	--	0.12	0.2	0.63	0	0.17	0	-2.84002	8.45675e-05	0.000525076
Os03g0197200	1075	3.82	4.51	1.56	0.74	2.11	1.7	-1.4265	0.00130793	0.00465549	--	--	--	--	--	--	--	--	--	--	--	--	--	--	--	--	--	--
Os03g0236983	1593	0	0	1.28	0	0	0	-6.54187	1.17772e-07	1.9982e-06	--	--	--	--	--	--	--	--	--	--	--	--	--	--	--	--	--	--
Os03g0243900	1720	0.11	0.04	0	0.34	2.09	0.04	3.48986	1.04134e-06	1.23266e-05	--	--	--	--	--	--	--	--	--	--	--	--	--	--	--	--	--	--
Os03g0258000	2145	--	--	--	--	--	--	--	--	--	--	--	--	--	--	--	--	--	--	0.2	0.19	0.39	0.11	0.04	0.07	-2.20155	0.00111667	0.00438241
Os03g0262150	2504	2.28	0.78	0.79	1.51	0	0	-2.01417	2.43178e-06	2.54973e-05	--	--	--	--	--	--	--	--	--	--	--	--	--	--	--	--	--	--
Os03g0264300	1600	--	--	--	--	--	--	--	--	--	--	--	--	--	--	--	--	--	--	3.81	3.07	1.64	0.96	1.43	2.33	-1.31793	0.00182928	0.00682494
Os03g0273200	2006	--	--	--	--	--	--	--	--	--	--	--	--	--	--	--	--	--	--	0.66	0.47	1.1	0.81	0.14	0.43	-1.16507	0.0112362	0.0300596
Os03g0277600	1133	--	--	--	--	--	--	--	--	--	0.61	2.03	0.79	0.4	0.14	0.26	-1.82732	0.00179725	0.00473695	--	--	--	--	--	--	--	--	--
Os03g0291500	2238	0.99	0.8	0.4	0.08	0.46	0.23	-1.87482	0.000191578	0.000995031	--	--	--	--	--	--	--	--	--	--	--	--	--	--	--	--	--	--
Os03g0319000	741	--	--	--	--	--	--	--	--	--	--	--	--	--	--	--	--	--	--	2.26	2.18	3.13	7.13	8.55	9.08	1.32592	0.00231282	0.00825866
Os03g0334951	1344	--	--	--	--	--	--	--	--	--	0	0	0	0.01	0	1.53	6.5491	5.37655e-08	5.53948e-07	--	--	--	--	--	--	--	--	--
Os03g0338000	2096	--	--	--	--	--	--	--	--	--	--	--	--	--	--	--	--	--	--	0.19	0.54	0.82	0	0.03	0.16	-3.3552	1.57725e-07	1.79763e-06
Os03g0343900	665	--	--	--	--	--	--	--	--	--	--	--	--	--	--	--	--	--	--	145.31	224.27	140.87	421.71	241.01	966.96	1.13549	0.00280199	0.0096333
Os03g0360200	816	0	0.19	2.87	0	0	0.5	-2.71354	0.000591315	0.00248743	--	--	--	--	--	--	--	--	--	2.31	1.35	0	0	0	0	-6.7907	8.25286e-09	1.22614e-07
Os03g0360300	836	--	--	--	--	--	--	--	--	--	--	--	--	--	--	--	--	--	--	0	0	0.97	11.22	3.06	17.74	4.51952	8.55996e-17	3.74836e-15
Os03g0360600	1200	--	--	--	--	--	--	--	--	--	--	--	--	--	--	--	--	--	--	14.64	24.35	20.05	60.06	33.04	80.36	1.0817	0.00466548	0.0147033
Os03g0361700	1560	--	--	--	--	--	--	--	--	--	0.72	0	0	0	0	0	-5.18916	0.000719776	0.00212803	--	--	--	--	--	--	--	--	--
Os03g0411300	821	--	--	--	--	--	--	--	--	--	--	--	--	--	--	--	--	--	--	80.83	150.74	171.48	399.35	180.92	593.23	1.06972	0.00479238	0.0149897
Os03g0416200	1830	--	--	--	--	--	--	--	--	--	--	--	--	--	--	--	--	--	--	2.3	1.8	2.25	0.89	0.37	1.78	-1.57218	0.000206122	0.00107184
Os03g0439500	1504	0.49	0.28	0.6	3.36	4.16	0.18	1.95116	4.45274e-05	0.000279808	--	--	--	--	--	--	--	--	--	--	--	--	--	--	--	--	--	--
Os03g0556500	1603	--	--	--	--	--	--	--	--	--	--	--	--	--	--	--	--	--	--	0.29	0.27	0	0	0	0	-5.43072	0.000252095	0.00124847
Os03g0560200	621	0	0.18	0	0.33	3.15	0.52	3.80531	0.000117016	0.000640444	--	--	--	--	--	--	--	--	--	--	--	--	--	--	--	--	--	--
Os03g0568500	795	--	--	--	--	--	--	--	--	--	--	--	--	--	--	--	--	--	--	5.85	6.22	4.7	17.53	3.32	32.28	1.07104	0.00837334	0.0236157
Os03g0568550	1685	--	--	--	--	--	--	--	--	--	0.36	0	0	2.43	1.25	0	3.58633	3.3978e-10	5.25115e-09	--	--	--	--	--	--	--	--	--
Os03g0610400	1047	0	0	0.08	0.71	0.63	0.3	3.7101	0.000181301	0.000951364	--	--	--	--	--	--	--	--	--	--	--	--	--	--	--	--	--	--
Os03g0626750	619	0	0.34	0	0.94	3.43	3.53	4.04278	6.91425e-07	9.02398e-06	--	--	--	--	--	--	--	--	--	--	--	--	--	--	--	--	--	--
Os03g0678800	1245	--	--	--	--	--	--	--	--	--	0.06	0.46	4.91	0.35	0.12	0.25	-2.706	6.81923e-07	5.39195e-06	--	--	--	--	--	--	--	--	--
Os03g0687100	1494	--	--	--	--	--	--	--	--	--	4.41	0	0	0	0	0	-7.56593	1.00956e-11	2.28833e-10	--	--	--	--	--	--	--	--	--
Os03g0727600	1970	0.32	0.73	0.17	1.97	0.75	1.83	1.57507	0.000579535	0.00246616	--	--	--	--	--	--	--	--	--	--	--	--	--	--	--	--	--	--
Os03g0739700	1297	--	--	--	--	--	--	--	--	--	--	--	--	--	--	--	--	--	--	0.9	0.86	2.01	4.78	2.8	3.44	1.15469	0.00698032	0.020431
Os03g0742850	2670	--	--	--	--	--	--	--	--	--	--	--	--	--	--	--	--	--	--	0.29	0	0	0	0	0	-5.3343	0.000423977	0.0018965
Os03g0759125	1047	--	--	--	--	--	--	--	--	--	--	--	--	--	--	--	--	--	--	0	0.77	0	2.02	0.31	4.31	2.52973	9.75027e-06	7.11599e-05
Os03g0760800	698	--	--	--	--	--	--	--	--	--	1.42	0	0	0	0	0	-4.56289	0.0118387	0.0247859	--	--	--	--	--	--	--	--	--
Os03g0764100	1234	--	--	--	--	--	--	--	--	--	9.56	6.74	120.91	9.79	13.77	7.79	-2.00286	3.64121e-07	3.01954e-06	--	--	--	--	--	--	--	--	--
Os03g0773450	1514	--	--	--	--	--	--	--	--	--	--	--	--	--	--	--	--	--	--	0.18	0	0.27	0	0	0	-5.00994	0.00213676	0.00769602
Os03g0782200	1247	104	123.34	4.57	194.01	485.04	25.34	1.09937	0.00376506	0.0110775	--	--	--	--	--	--	--	--	--	--	--	--	--	--	--	--	--	--
Os03g0797300	668	--	--	--	--	--	--	--	--	--	--	--	--	--	--	--	--	--	--	0	0	3.68	0.77	0	0	-2.47315	0.0023937	0.00843879
Os03g0799050	502	0	0	0	0	17.37	0	7.23576	4.67763e-10	1.83147e-08	3.02	0	0	0	0	0	-4.68952	0.00661572	0.0148963	0	0	0	4.9	0	6.59	6.45273	1.17772e-07	1.44098e-06
Os03g0811400	1233	--	--	--	--	--	--	--	--	--	--	--	--	--	--	--	--	--	--	0.36	0.86	0.37	2.62	1.31	3.8	1.78181	0.000258106	0.00127068
Os03g0838450	1499	0	0	0	0.54	0.18	0.71	6.25895	3.97542e-07	5.6208e-06	--	--	--	--	--	--	--	--	--	--	--	--	--	--	--	--	--	--
Os03g0839250	1200	--	--	--	--	--	--	--	--	--	--	--	--	--	--	--	--	--	--	0	0	1.48	0	0	0	-6.10882	5.32276e-06	4.13882e-05
Os03g0850200	749	--	--	--	--	--	--	--	--	--	--	--	--	--	--	--	--	--	--	0.25	0.52	5.07	9.57	1.97	9.82	1.4549	0.000950377	0.00383842
Os03g0850900	758	--	--	--	--	--	--	--	--	--	1.73	6.58	0.12	0.97	1.01	0.13	-1.8195	0.000493434	0.00149792	--	--	--	--	--	--	--	--	--
Os04g0101550	1299	--	--	--	--	--	--	--	--	--	--	--	--	--	--	--	--	--	--	0.12	0.38	0.23	0	0	0	-5.38945	0.000423977	0.0018965
Os04g0104350	879	--	--	--	--	--	--	--	--	--	0.22	0	0	0	2.38	0	3.59481	3.2532e-05	0.000158001	--	--	--	--	--	--	--	--	--
Os04g0122200	2799	--	--	--	--	--	--	--	--	--	0.27	0	0.35	0	1.95	0	1.77386	0.000466298	0.0014283	--	--	--	--	--	--	--	--	--
Os04g0178300	2768	--	--	--	--	--	--	--	--	--	0.81	0.29	0.1	0.13	8.78	0.21	3.18089	1.67122e-12	5.01242e-11	--	--	--	--	--	--	--	--	--
Os04g0179700	2754	--	--	--	--	--	--	--	--	--	0.64	0	0.09	0.02	4.89	0	2.9732	1.4413e-10	2.57917e-09	--	--	--	--	--	--	--	--	--
Os04g0180400	1749	--	--	--	--	--	--	--	--	--	0.94	0.3	0.38	0.08	8.82	0.08	2.61555	7.95209e-09	1.03989e-07	--	--	--	--	--	--	--	--	--
Os04g0193950	2490	0.2	0.53	0.63	0.02	0.02	0.18	-2.84368	8.47584e-06	7.19034e-05	--	--	--	--	--	--	--	--	--	--	--	--	--	--	--	--	--	--
Os04g0196850	1257	--	--	--	--	--	--	--	--	--	--	--	--	--	--	--	--	--	--	2.8	1.52	2.82	1.6	1.41	1.59	-1.0437	0.0176526	0.0442378
Os04g0202300	2067	--	--	--	--	--	--	--	--	--	0	0.01	0.33	0.59	1	0	2.31646	0.000274526	0.000897487	--	--	--	--	--	--	--	--	--
Os04g0202700	2322	--	--	--	--	--	--	--	--	--	--	--	--	--	--	--	--	--	--	0.33	0	0	0	0	0	-5.3343	0.000423977	0.0018965
Os04g0204300	925.5	--	--	--	--	--	--	--	--	--	--	--	--	--	--	--	--	--	--	0	0	0	0	0	3.46	6.17377	1.41382e-06	1.22531e-05
Os04g0301500	1281	--	--	--	--	--	--	--	--	--	--	--	--	--	--	--	--	--	--	0.23	0.18	11.19	0.85	1.24	0.34	-2.39725	2.56455e-07	2.7009e-06
Os04g0309500	1282	--	--	--	--	--	--	--	--	--	--	--	--	--	--	--	--	--	--	0	0	0	0.56	0	0.22	5.01755	0.00213676	0.00769602
Os04g0321100	1549	2.05	1.88	4.02	0.09	0.33	2.92	-1.37672	0.00219183	0.00692945	--	--	--	--	--	--	--	--	--	--	--	--	--	--	--	--	--	--
Os04g0345100	582	--	--	--	--	--	--	--	--	--	--	--	--	--	--	--	--	--	--	1.22	2.51	2.54	5.92	1.9	13.02	1.21712	0.0140197	0.0360929
Os04g0350700	1613	0	0	0	0.36	0.4	0.04	5.53002	9.15502e-05	0.000517767	--	--	--	--	--	--	--	--	--	--	--	--	--	--	--	--	--	--
Os04g0403900	683	43.44	63.15	49.25	124.54	183.43	136.41	1.2045	0.00164027	0.00564643	--	--	--	--	--	--	--	--	--	4.32	8.55	9.05	37.71	8.34	81.75	1.99508	9.09881e-07	8.31891e-06
Os04g0407350	1416	--	--	--	--	--	--	--	--	--	--	--	--	--	--	--	--	--	--	0	0.46	0	1.6	0.29	3.26	2.83258	9.64697e-07	8.72422e-06
Os04g0415800	464	0	0.7	0.73	2.86	2.28	2.71	2.11186	0.0108352	0.0274383	3.37	19.59	0	0.69	0.71	0.76	-3.22862	2.15646e-07	1.87999e-06	--	--	--	--	--	--	--	--	--
Os04g0419800	911.5	0.7	0.83	2.63	2.13	0.1	1.04	-1.71522	0.00383279	0.011212	--	--	--	--	--	--	--	--	--	--	--	--	--	--	--	--	--	--
Os04g0420801	2282	--	--	--	--	--	--	--	--	--	0	0.54	0.48	0.15	0	0	-2.61463	0.000177014	0.000629004	0	0	0	0	0.42	0	5.22125	0.000252095	0.00124847
Os04g0458250	2454	0	0	0	1.16	1.2	0	7.70849	2.2399e-12	1.26679e-10	1.39	1.13	0	0	0	0	-7.83843	3.35946e-13	1.63174e-11	0	1.88	0	0	0	0	-7.84896	4.7104e-14	1.56762e-12
Os04g0472900	2742	--	--	--	--	--	--	--	--	--	0.16	0.27	0.14	0.07	0.07	0	-1.73336	0.0116358	0.0245725	--	--	--	--	--	--	--	--	--
Os04g0488050	1432	0	1.39	6.05	0	0	1.6	-2.27447	5.73398e-06	5.4048e-05	0	3.17	4.9	1.29	0	0	-2.47826	1.25301e-07	1.21721e-06	--	--	--	--	--	--	--	--	--
Os04g0488400	2976	0.04	0.05	0.23	0.25	1.04	0.58	2.29591	1.75226e-05	0.000127415	--	--	--	--	--	--	--	--	--	--	--	--	--	--	--	--	--	--
Os04g0493400	1078	--	--	--	--	--	--	--	--	--	4.5	2.1	48.49	17.2	12.02	65.62	1.13128	0.00329027	0.00806254	1.81	1.78	41.87	2.51	6.22	3.41	-2.01229	9.85035e-07	8.81236e-06
Os04g0495300	600	--	--	--	--	--	--	--	--	--	--	--	--	--	--	--	--	--	--	0	0.2	0.79	1.91	0.4	6.01	2.52246	0.000423911	0.0018965
Os04g0505000	2780	--	--	--	--	--	--	--	--	--	--	--	--	--	--	--	--	--	--	0	0	0	0	1.54	0.5	7.9301	7.0078e-14	2.2425e-12
Os04g0530801	1189	--	--	--	--	--	--	--	--	--	--	--	--	--	--	--	--	--	--	1.04	0	0	0	0	0	-5.7527	3.43885e-05	0.00022889
Os04g0545250	1226	0	0.36	0	1.78	2.6	0	3.12307	8.67719e-07	1.07724e-05	--	--	--	--	--	--	--	--	--	--	--	--	--	--	--	--	--	--
Os04g0556400	2454	0.02	0.66	0.05	0	0.05	0	-3.95329	2.89893e-06	2.94942e-05	--	--	--	--	--	--	--	--	--	--	--	--	--	--	--	--	--	--
Os04g0556550	1371	0	0	2.78	0	0	0	-7.34845	2.23985e-11	1.03644e-09	0	1.24	0.21	1.36	1.64	1.07	1.65406	0.00138585	0.00376852	--	--	--	--	--	--	--	--	--
Os04g0558700	919	--	--	--	--	--	--	--	--	--	--	--	--	--	--	--	--	--	--	4.39	7.29	5.6	25.24	13.71	28.49	1.49747	0.000176469	0.000941168
Os04g0561500	2623.07	--	--	--	--	--	--	--	--	--	--	--	--	--	--	--	--	--	--	175.59	77.16	390.7	18.1	98.17	72.32	-1.95993	4.37661e-07	4.38716e-06
Os04g0561550	1016	--	--	--	--	--	--	--	--	--	--	--	--	--	--	--	--	--	--	3.18	4.91	4.57	7.82	5.76	22.28	1.00619	0.0123841	0.0322996
Os04g0568500	598	--	--	--	--	--	--	--	--	--	--	--	--	--	--	--	--	--	--	0	0	0	0	0	18.95	7.66216	2.86398e-12	6.8081e-11
Os04g0571600	2176	--	--	--	--	--	--	--	--	--	--	--	--	--	--	--	--	--	--	2.02	2.07	3.24	0.84	1.66	0.29	-1.62841	0.000147313	0.000838971
Os04g0577375	365	--	--	--	--	--	--	--	--	--	--	--	--	--	--	--	--	--	--	0	0	0.74	9.71	0	10.55	3.86791	0.000117016	0.000685617
Os04g0581000	1361	6.86	4.17	3.59	1.2	1.87	3.35	-1.49598	0.000327671	0.00153013	--	--	--	--	--	--	--	--	--	--	--	--	--	--	--	--	--	--
Os04g0602000	2001	--	--	--	--	--	--	--	--	--	--	--	--	--	--	--	--	--	--	0.1	0.13	0.17	0.03	0	0.03	-2.78868	0.00456515	0.0144418
Os04g0604300	1070	0.7	8.15	0.44	24.72	30.85	0.22	2.17844	9.8593e-08	1.73048e-06	--	--	--	--	--	--	--	--	--	--	--	--	--	--	--	--	--	--
Os04g0609000	1272	0.89	0.77	0	0	0	0	-6.59672	5.37655e-08	1.01358e-06	0	1.77	0.02	0	0.51	0	-1.63521	0.00605583	0.013912	--	--	--	--	--	--	--	--	--
Os04g0618800	3054	0.1	0	0	0.39	0	0.22	2.10169	0.00690323	0.0188911	--	--	--	--	--	--	--	--	--	--	--	--	--	--	--	--	--	--
Os04g0640700	2665.79	0.26	0.44	0.19	1.75	2.63	0.23	2.17625	2.36152e-06	2.54973e-05	--	--	--	--	--	--	--	--	--	--	--	--	--	--	--	--	--	--
Os04g0644400	1271	0	0.06	0.12	0.11	1.24	0.11	2.63361	0.00169023	0.00569752	--	--	--	--	--	--	--	--	--	--	--	--	--	--	--	--	--	--
Os04g0650700	1442.14	--	--	--	--	--	--	--	--	--	--	--	--	--	--	--	--	--	--	28.35	35.87	48.61	396.15	239.19	228.8	2.52813	1.81116e-10	3.50439e-09
Os04g0650750	306	--	--	--	--	--	--	--	--	--	--	--	--	--	--	--	--	--	--	68.52	74.6	115.5	599.37	385.8	448.39	2.06095	3.64242e-07	3.69572e-06
Os04g0658700	1255	--	--	--	--	--	--	--	--	--	--	--	--	--	--	--	--	--	--	0.12	0.42	1.38	0.12	0.37	0.06	-2.09348	0.00363427	0.0120467
Os04g0662600	1221	--	--	--	--	--	--	--	--	--	0.43	0	0.18	0	2.07	0	1.94445	0.00329615	0.00806254	--	--	--	--	--	--	--	--	--
Os04g0674750	1416	--	--	--	--	--	--	--	--	--	--	--	--	--	--	--	--	--	--	0	0	0	0.58	0	1.21	6.30432	6.03167e-07	5.76822e-06
Os04g0678700	1384	22.36	18.77	11.89	47.47	77.71	40.76	1.23936	0.0012148	0.0044543	--	--	--	--	--	--	--	--	--	--	--	--	--	--	--	--	--	--
Os04g0684900	1219	--	--	--	--	--	--	--	--	--	1.23	1.96	13.75	1.68	1.69	1.09	-1.77266	3.06817e-05	0.000153409	--	--	--	--	--	--	--	--	--
Os04g0693100	627	1.28	1.01	1.35	0	0	0.32	-3.60845	0.000111808	0.00061859	--	--	--	--	--	--	--	--	--	--	--	--	--	--	--	--	--	--
Os05g0102000	1836	43.84	50.21	76.64	23.64	29.9	34.03	-1.24555	0.00109602	0.00429135	--	--	--	--	--	--	--	--	--	--	--	--	--	--	--	--	--	--
Os05g0112101	2024	--	--	--	--	--	--	--	--	--	--	--	--	--	--	--	--	--	--	0	0.67	0	1.09	0.6	0.86	1.47926	0.00477981	0.0149897
Os05g0112125	1957	--	--	--	--	--	--	--	--	--	--	--	--	--	--	--	--	--	--	0.64	0.3	1.1	0	0	0.29	-3.13915	7.22603e-08	9.24932e-07
Os05g0136800	867	--	--	--	--	--	--	--	--	--	--	--	--	--	--	--	--	--	--	0.41	0	1	3.71	1.65	3.9	2.2406	3.16989e-05	0.000214419
Os05g0136900	1728	--	--	--	--	--	--	--	--	--	--	--	--	--	--	--	--	--	--	2.39	4.17	5.7	21.09	7.26	20.61	1.53887	9.11529e-05	0.000555682
Os05g0139100	1793	0.64	0.66	0.97	1.46	3.98	0.71	1.02841	0.0192198	0.0450824	--	--	--	--	--	--	--	--	--	--	--	--	--	--	--	--	--	--
Os05g0140100	2205	0.31	1.16	0.73	3.71	2.98	0.64	1.32585	0.00172358	0.00577171	--	--	--	--	--	--	--	--	--	--	--	--	--	--	--	--	--	--
Os05g0145500	2073	--	--	--	--	--	--	--	--	--	0	0.47	0	0	0	0	-5.28827	0.000252095	0.000832157	--	--	--	--	--	--	--	--	--
Os05g0170250	3433	--	--	--	--	--	--	--	--	--	--	--	--	--	--	--	--	--	--	0.23	0.22	0.51	0	0	0	-7.3622	1.66553e-11	3.55312e-10
Os05g0170300	3123	--	--	--	--	--	--	--	--	--	0.18	0	0.25	0.33	0.24	0.33	1.38294	0.00970273	0.0208793	0	0	0	0.16	0.29	0.37	6.61889	2.50464e-08	3.4731e-07
Os05g0179450	1078	--	--	--	--	--	--	--	--	--	--	--	--	--	--	--	--	--	--	0	0	0	0	0	2.73	6.36739	2.63539e-07	2.74081e-06
Os05g0202800	667	298.78	112.43	503.79	24.63	11	364.91	-1.23527	0.00120986	0.0044543	--	--	--	--	--	--	--	--	--	--	--	--	--	--	--	--	--	--
Os05g0206800	1280	--	--	--	--	--	--	--	--	--	--	--	--	--	--	--	--	--	--	0.17	0.06	0.18	0.85	0.3	1.09	1.94146	0.00605583	0.0181893
Os05g0217000	459	4.02	4.31	0	8.17	20.15	0	1.29171	0.0147208	0.0360235	--	--	--	--	--	--	--	--	--	--	--	--	--	--	--	--	--	--
Os05g0279850	1321	0.07	0.44	0.07	1.28	2.17	0.27	2.35842	3.82828e-05	0.000243574	--	--	--	--	--	--	--	--	--	--	--	--	--	--	--	--	--	--
Os05g0318100	1965	--	--	--	--	--	--	--	--	--	--	--	--	--	--	--	--	--	--	0	0	0.02	1.06	1.08	0	5.28029	1.23747e-09	2.05915e-08
Os05g0318166	2024	--	--	--	--	--	--	--	--	--	--	--	--	--	--	--	--	--	--	1.36	1.26	2.81	0	0	1.33	-2.51821	2.01368e-08	2.83964e-07
Os05g0334400	1835	0.07	0	0	12.31	5.46	5.08	7.66476	7.88339e-30	4.01264e-27	--	--	--	--	--	--	--	--	--	--	--	--	--	--	--	--	--	--
Os05g0353200	1829	--	--	--	--	--	--	--	--	--	0	0	0	0.6	0	0.17	6.01015	5.32276e-06	3.17498e-05	--	--	--	--	--	--	--	--	--
Os05g0380300	4693	--	--	--	--	--	--	--	--	--	--	--	--	--	--	--	--	--	--	0.24	0.2	0.5	0.11	0.25	0.11	-1.30038	0.0112033	0.0300596
Os05g0426400	1430.57	--	--	--	--	--	--	--	--	--	--	--	--	--	--	--	--	--	--	6.04	6.47	3.69	2.42	2.31	3.6	-1.64879	7.06213e-05	0.000448526
Os05g0440300	1468	0.14	0.38	0.19	0.09	0	0.05	-2.57231	0.00437569	0.0125125	--	--	--	--	--	--	--	--	--	--	--	--	--	--	--	--	--	--
Os05g0445650	2284	--	--	--	--	--	--	--	--	--	0	0	0	0	0	0.86	6.65815	2.50464e-08	2.93648e-07	0.62	0.27	0	0	0.33	0	-1.84566	0.0069986	0.020431
Os05g0445800	2148	0.14	0	0.32	0.9	0.33	1.11	1.95168	0.000202493	0.00102048	--	--	--	--	--	--	--	--	--	--	--	--	--	--	--	--	--	--
Os05g0453401	1510	--	--	--	--	--	--	--	--	--	0.3	0.41	0.51	0	0	0	-6.07734	2.18499e-06	1.42865e-05	--	--	--	--	--	--	--	--	--
Os05g0455400	903	--	--	--	--	--	--	--	--	--	--	--	--	--	--	--	--	--	--	4.79	11.9	8.92	33.55	14.08	39.43	1.28658	0.00109536	0.0043397
Os05g0477600	1309	2.7	5.98	1.27	16.12	25.81	3.91	1.77467	1.01198e-05	8.30802e-05	--	--	--	--	--	--	--	--	--	--	--	--	--	--	--	--	--	--
Os05g0488500	965	--	--	--	--	--	--	--	--	--	--	--	--	--	--	--	--	--	--	2.04	2.35	3.73	6.3	3.16	19.07	1.30298	0.00171536	0.00645781
Os05g0509800	889	--	--	--	--	--	--	--	--	--	--	--	--	--	--	--	--	--	--	0.48	0.49	0.98	0.19	0	0.1	-3.00653	0.000366126	0.001721
Os05g0514400	1533	--	--	--	--	--	--	--	--	--	--	--	--	--	--	--	--	--	--	0.09	0.09	0	0.63	0.09	1.05	2.65644	0.000431534	0.00191998
Os05g0516100	560	--	--	--	--	--	--	--	--	--	--	--	--	--	--	--	--	--	--	1.99	4.77	2.53	6.89	2.99	19.33	1.11171	0.0167622	0.0422611
Os05g0518000	618	1.87	3.57	6.95	1	0.17	4.58	-1.2772	0.0158384	0.0382147	--	--	--	--	--	--	--	--	--	--	--	--	--	--	--	--	--	--
Os05g0529900	1035	--	--	--	--	--	--	--	--	--	--	--	--	--	--	--	--	--	--	0	0.08	0.55	3.04	0.48	3.46	2.95727	4.96687e-07	4.86169e-06
Os05g0543600	1335	0.57	1.07	0.87	3.65	3.54	0.48	1.15832	0.0115018	0.0289821	--	--	--	--	--	--	--	--	--	--	--	--	--	--	--	--	--	--
Os05g0550300	625	--	--	--	--	--	--	--	--	--	--	--	--	--	--	--	--	--	--	4.23	3.43	2.73	10.92	3.84	19.61	1.16402	0.00840639	0.0236288
Os05g0551900	2363	--	--	--	--	--	--	--	--	--	--	--	--	--	--	--	--	--	--	1.86	0.33	3	2.27	0.59	0	-1.25416	0.00305602	0.0102525
Os05g0555450	509	--	--	--	--	--	--	--	--	--	--	--	--	--	--	--	--	--	--	2.49	5.15	5.2	7.52	3.49	30.4	1.15994	0.0115905	0.0306136
Os05g0560750	770	--	--	--	--	--	--	--	--	--	--	--	--	--	--	--	--	--	--	4.84	8.07	0	0	4.09	0	-1.91662	0.00018424	0.000976357
Os05g0567600	667	35.94	18.76	1.26	25.19	16.91	0.55	-1.0416	0.00758775	0.0203272	--	--	--	--	--	--	--	--	--	--	--	--	--	--	--	--	--	--
Os05g0583100	1100	--	--	--	--	--	--	--	--	--	0	0	0	1.2	0	0.35	5.76792	3.43885e-05	0.000158001	--	--	--	--	--	--	--	--	--
Os05g0585601	562	--	--	--	--	--	--	--	--	--	0	0.23	7.88	0	0.08	0	-6.59967	1.72194e-08	2.16837e-07	--	--	--	--	--	--	--	--	--
Os06g0102725	2045	--	--	--	--	--	--	--	--	--	0	0	0	0	0.07	2.04	7.82874	3.70103e-14	2.09725e-12	--	--	--	--	--	--	--	--	--
Os06g0132300	745	--	--	--	--	--	--	--	--	--	--	--	--	--	--	--	--	--	--	2.56	6.94	3.54	14.36	5.69	20.58	1.12822	0.00682548	0.0201376
Os06g0133400	490	15.84	9.35	49.46	11.9	5.93	22.08	-1.09207	0.00872663	0.0227787	21.75	15.58	328.02	14.29	19.61	9.54	-2.93425	1.96913e-12	5.15002e-11	--	--	--	--	--	--	--	--	--
Os06g0149700	1266	0	0.17	1.69	0	0	0	-6.62822	5.37655e-08	1.01358e-06	2.87	0	1.79	0.46	0	0	-2.87637	1.44091e-06	1.02091e-05	1.92	1.61	1.13	0	0	0.99	-2.73657	1.31558e-07	1.54163e-06
Os06g0149801	1253	--	--	--	--	--	--	--	--	--	--	--	--	--	--	--	--	--	--	0	0	0	1.98	1.71	0	7.28404	2.6225e-10	4.95891e-09
Os06g0152700	1936	--	--	--	--	--	--	--	--	--	--	--	--	--	--	--	--	--	--	0.14	0.1	0.1	0.71	0.21	0.61	1.64404	0.00873254	0.0240579
Os06g0156501	1218	0	0.3	0	0.87	0.86	0	2.04086	0.00406284	0.0118171	--	--	--	--	--	--	--	--	--	--	--	--	--	--	--	--	--	--
Os06g0156600	1429	2.86	9.25	0.6	35.31	38.71	0.64	2.0823	1.8817e-07	2.81701e-06	7.04	0.1	0.25	0.05	1.63	0.1	-1.58184	0.000541334	0.00162879	--	--	--	--	--	--	--	--	--
Os06g0174800	1467	--	--	--	--	--	--	--	--	--	--	--	--	--	--	--	--	--	--	0	0	0	0.18	0	0.51	5.10245	0.0012339	0.0047528
Os06g0176600	679	--	--	--	--	--	--	--	--	--	--	--	--	--	--	--	--	--	--	1.37	0.95	0.35	0.08	0.23	0.23	-2.43021	0.00266385	0.00921128
Os06g0178400	679	--	--	--	--	--	--	--	--	--	--	--	--	--	--	--	--	--	--	1.37	0.95	0.35	0.08	0.23	0.23	-2.43021	0.00266385	0.00921128
Os06g0203800	3673	0	0.15	0	0.11	0.52	0	1.72769	0.00641228	0.0176424	--	--	--	--	--	--	--	--	--	--	--	--	--	--	--	--	--	--
Os06g0204700	1221	--	--	--	--	--	--	--	--	--	--	--	--	--	--	--	--	--	--	0	0	0	0.63	0	0.44	5.28054	0.000423977	0.0018965
Os06g0215000	1594	0	0.15	0.21	0.38	0.7	0.55	1.89204	0.00281721	0.00853547	--	--	--	--	--	--	--	--	--	0	0.39	0.23	1.23	0	1.57	1.64262	0.00366908	0.0120659
Os06g0220000	962	0.41	1.28	0.09	2.92	3.07	0.14	1.36242	0.00993969	0.0255376	--	--	--	--	--	--	--	--	--	--	--	--	--	--	--	--	--	--
Os06g0228500	1433	3.68	5.07	14.09	1.36	1.48	6.51	-1.41174	0.000507083	0.00220603	--	--	--	--	--	--	--	--	--	--	--	--	--	--	--	--	--	--
Os06g0230000	1164	--	--	--	--	--	--	--	--	--	0.07	0.06	0.06	0.83	0.53	0.07	2.99235	0.000245534	0.000818446	--	--	--	--	--	--	--	--	--
Os06g0233800	1599	--	--	--	--	--	--	--	--	--	--	--	--	--	--	--	--	--	--	0.43	0.31	0.53	2.21	1.47	1.59	1.63994	0.000639086	0.00272677
Os06g0262800	1668	--	--	--	--	--	--	--	--	--	--	--	--	--	--	--	--	--	--	0.37	0.54	1.08	0.28	0.13	0.37	-1.74453	0.00131789	0.00500677
Os06g0264700	734	--	--	--	--	--	--	--	--	--	--	--	--	--	--	--	--	--	--	0.66	2.28	0.45	6.13	1.79	7.49	1.66924	0.000719837	0.00296487
Os06g0267200	1429	--	--	--	--	--	--	--	--	--	--	--	--	--	--	--	--	--	--	0.3	0.2	0.3	0	0	0	-5.68704	5.58813e-05	0.000360413
Os06g0267450	1463	--	--	--	--	--	--	--	--	--	--	--	--	--	--	--	--	--	--	1.1	0.68	1.32	0	0.65	0.27	-2.06022	0.000238687	0.00120356
Os06g0275000	1557	--	--	--	--	--	--	--	--	--	1.9	0	0	1.63	2.46	0	1.50172	0.00118484	0.00327518	--	--	--	--	--	--	--	--	--
Os06g0284500	1042	--	--	--	--	--	--	--	--	--	--	--	--	--	--	--	--	--	--	4.49	6.37	5.19	21.94	6.6	31.97	1.37614	0.000530637	0.00231146
Os06g0306300	1327	--	--	--	--	--	--	--	--	--	--	--	--	--	--	--	--	--	--	1.64	1.79	1.78	0.81	1.07	1.09	-1.19988	0.00903319	0.0246814
Os06g0338700	1641	0.41	0.69	0.43	1.87	1.13	1.36	1.15819	0.0121012	0.0301938	--	--	--	--	--	--	--	--	--	--	--	--	--	--	--	--	--	--
Os06g0343500	2055	--	--	--	--	--	--	--	--	--	--	--	--	--	--	--	--	--	--	0.35	0.15	0.73	1.32	1.2	1.44	1.28358	0.0051076	0.0158444
Os06g0490000	1939	--	--	--	--	--	--	--	--	--	--	--	--	--	--	--	--	--	--	2.77	3.18	2.63	1.46	1.8	2.08	-1.09039	0.00780935	0.0222513
Os06g0493100	529	90.45	54.72	36.14	2.31	10.31	16.42	-2.91687	7.31539e-12	3.72353e-10	--	--	--	--	--	--	--	--	--	--	--	--	--	--	--	--	--	--
Os06g0499100	591	--	--	--	--	--	--	--	--	--	--	--	--	--	--	--	--	--	--	0	0.61	0.2	1.78	0.2	3.8	2.25422	0.00562966	0.0171535
Os06g0543500	1283	0	0	0	0	0.86	0	5.25671	0.000423977	0.00189302	--	--	--	--	--	--	--	--	--	--	--	--	--	--	--	--	--	--
Os06g0553001	634	--	--	--	--	--	--	--	--	--	--	--	--	--	--	--	--	--	--	0	0	0.18	0.51	0.18	3.29	3.6509	0.000282508	0.00138263
Os06g0566201	1600	--	--	--	--	--	--	--	--	--	--	--	--	--	--	--	--	--	--	21.19	10.05	43.32	1.96	9.37	8.14	-2.18744	4.09576e-08	5.409e-07
Os06g0567950	1906	--	--	--	--	--	--	--	--	--	0	0.6	0	0	0	0	-5.55464	5.58813e-05	0.000234563	--	--	--	--	--	--	--	--	--
Os06g0591200	837	4.3	4.06	2.02	1.19	0.69	0.42	-2.596	1.59729e-07	2.57756e-06	--	--	--	--	--	--	--	--	--	--	--	--	--	--	--	--	--	--
Os06g0594300	1650	0	0	0	0.54	0	0	4.98151	0.00213676	0.0068403	--	--	--	--	--	--	--	--	--	--	--	--	--	--	--	--	--	--
Os06g0594400	1454	0.32	1.05	0.92	1.34	2.04	3.8	1.44244	0.00110536	0.00429487	--	--	--	--	--	--	--	--	--	--	--	--	--	--	--	--	--	--
Os06g0610800	1573.23	1.41	2.65	0.3	4.84	13.28	0.7	1.84725	8.9551e-06	7.47237e-05	--	--	--	--	--	--	--	--	--	--	--	--	--	--	--	--	--	--
Os06g0614050	2333	--	--	--	--	--	--	--	--	--	0	0	0	0	0.65	0.86	7.41753	6.96717e-12	1.69203e-10	--	--	--	--	--	--	--	--	--
Os06g0624700	1846	0	0	0	0.31	0.57	0	5.89561	1.3331e-05	0.00010281	--	--	--	--	--	--	--	--	--	--	--	--	--	--	--	--	--	--
Os06g0635250	1364	4.74	1.35	1.9	0.39	0	0	-4.79252	2.82171e-17	3.59062e-15	--	--	--	--	--	--	--	--	--	1.66	0	2.92	0.01	0	1.14	-2.41015	1.79714e-06	1.54146e-05
Os06g0641200	663	0.68	1.71	1.38	0	0.23	0.69	-2.33371	0.00253925	0.00788095	--	--	--	--	--	--	--	--	--	--	--	--	--	--	--	--	--	--
Os06g0678800	1953	--	--	--	--	--	--	--	--	--	--	--	--	--	--	--	--	--	--	2.3	3.29	7.83	2.6	1.61	2.4	-1.38146	0.000606466	0.0026115
Os06g0683400	677	--	--	--	--	--	--	--	--	--	23.82	13.97	328.84	11.88	21.59	10.15	-2.95036	6.21635e-13	2.3484e-11	--	--	--	--	--	--	--	--	--
Os06g0688200	441	--	--	--	--	--	--	--	--	--	46.41	2.29	14.81	2.77	204.97	0	1.93774	1.70685e-06	1.16066e-05	--	--	--	--	--	--	--	--	--
Os06g0696400	1208	0.12	0.85	0.17	2.69	3.29	0.18	2.05251	6.50046e-05	0.000384736	--	--	--	--	--	--	--	--	--	--	--	--	--	--	--	--	--	--
Os06g0697000	716.21	1.63	21.78	1.06	35.84	50.88	0.42	1.44249	0.000284993	0.00135571	--	--	--	--	--	--	--	--	--	--	--	--	--	--	--	--	--	--
Os06g0699600	2884	4.71	4.91	13.48	1.5	1.57	6.56	-1.39719	0.00036663	0.00168121	--	--	--	--	--	--	--	--	--	--	--	--	--	--	--	--	--	--
Os06g0716750	485	0	0	0	7.53	7.57	0	6.86064	2.83043e-09	8.00384e-08	0.04	0	0	0	8.4	0	6.27024	1.41382e-06	1.02091e-05	--	--	--	--	--	--	--	--	--
Os07g0119800	432	1.59	1.71	0.9	12.34	7.59	3.72	2.06523	0.000624539	0.00260566	--	--	--	--	--	--	--	--	--	--	--	--	--	--	--	--	--	--
Os07g0120300	429	1.62	3.5	2.29	16.52	6.93	2.95	1.43423	0.00976913	0.0252411	--	--	--	--	--	--	--	--	--	--	--	--	--	--	--	--	--	--
Os07g0129200	934	--	--	--	--	--	--	--	--	--	8.55	0.17	0	0.17	57.1	0.09	3.03937	6.03851e-13	2.3484e-11	--	--	--	--	--	--	--	--	--
Os07g0129300	851	16.95	3.45	3.82	5.5	3.92	1.72	-1.70322	3.63385e-05	0.000237132	--	--	--	--	--	--	--	--	--	--	--	--	--	--	--	--	--	--
Os07g0131375	1806	5.86	11.31	22.75	1.34	1.21	13.36	-1.357	0.000551847	0.00238042	--	--	--	--	--	--	--	--	--	--	--	--	--	--	--	--	--	--
Os07g0131600	1918	--	--	--	--	--	--	--	--	--	--	--	--	--	--	--	--	--	--	0	0	0	0.17	0	0.52	5.49494	0.000151257	0.000838971
Os07g0133601	1527	--	--	--	--	--	--	--	--	--	--	--	--	--	--	--	--	--	--	0.52	0	0	0	0	0	-5.20859	0.000719776	0.00296487
Os07g0137000	2651	0.16	0.23	0.09	0.02	0.09	0.07	-1.73314	0.0163036	0.0391424	--	--	--	--	--	--	--	--	--	--	--	--	--	--	--	--	--	--
Os07g0153150	2181	--	--	--	--	--	--	--	--	--	0.46	0.34	0	0.03	0	0.04	-3.13716	0.000860316	0.00243756	--	--	--	--	--	--	--	--	--
Os07g0176500	1301	--	--	--	--	--	--	--	--	--	--	--	--	--	--	--	--	--	--	0.77	1.37	2.27	6.4	1.12	18.25	1.99014	2.42487e-06	2.01749e-05
Os07g0178950	2363	--	--	--	--	--	--	--	--	--	0	0	0	2.13	0.45	0	8.09913	8.05718e-16	5.47888e-14	--	--	--	--	--	--	--	--	--
Os07g0179300	993	--	--	--	--	--	--	--	--	--	--	--	--	--	--	--	--	--	--	9.37	4.5	3.66	0.56	1.01	1.06	-3.1881	2.04464e-11	4.25284e-10
Os07g0199000	1688	--	--	--	--	--	--	--	--	--	0.21	0	0.48	0	0	0	-5.40311	0.000151257	0.000558993	--	--	--	--	--	--	--	--	--
Os07g0227600	849	--	--	--	--	--	--	--	--	--	--	--	--	--	--	--	--	--	--	8.98	12.78	5.6	21.28	12.07	49.93	1.04975	0.00761057	0.0218345
Os07g0235200	3211	--	--	--	--	--	--	--	--	--	--	--	--	--	--	--	--	--	--	0.81	1.35	4.35	0.26	1.17	0.65	-1.82951	1.45021e-05	0.000103126
Os07g0239667	1787	--	--	--	--	--	--	--	--	--	--	--	--	--	--	--	--	--	--	0	0.13	0.26	0	0	0	-4.98964	0.00373932	0.0122005
Os07g0240400	846	--	--	--	--	--	--	--	--	--	--	--	--	--	--	--	--	--	--	0.42	0.96	0.85	2.98	0.86	4.17	1.35159	0.0114871	0.0305304
Os07g0262700	2000	--	--	--	--	--	--	--	--	--	0	0	0	0	0.47	0	5.3696	0.000423977	0.0013225	--	--	--	--	--	--	--	--	--
Os07g0290200	723	0.89	4.39	2.99	10.31	10.26	8.06	1.50223	0.000445125	0.00195318	--	--	--	--	--	--	--	--	--	21.28	15.3	20.62	65.62	19.1	107.92	1.19076	0.00216806	0.00777511
Os07g0416900	1356	--	--	--	--	--	--	--	--	--	0.59	0.1	0.58	0.05	7.1	0	2.60308	1.50802e-07	1.42424e-06	--	--	--	--	--	--	--	--	--
Os07g0417200	1267	--	--	--	--	--	--	--	--	--	1.05	0.06	0.69	0	14.79	0	3.17298	1.62897e-11	3.46156e-10	--	--	--	--	--	--	--	--	--
Os07g0443500	762	45.96	11.78	0.25	22.91	18.65	0.6	-1.16911	0.00265659	0.00811916	--	--	--	--	--	--	--	--	--	0	0	0.13	2.32	0.13	0.12	3.54689	0.000442752	0.00195941
Os07g0451201	1489	--	--	--	--	--	--	--	--	--	--	--	--	--	--	--	--	--	--	1.23	1.59	2.16	0.56	0.44	0.61	-2.01925	2.08867e-05	0.000144815
Os07g0467200	562	--	--	--	--	--	--	--	--	--	--	--	--	--	--	--	--	--	--	35.83	39.43	19.41	50.28	36.03	208.76	1.03991	0.00739903	0.0214621
Os07g0487300	1902	--	--	--	--	--	--	--	--	--	0.05	0.02	0	0	0.93	0	3.70479	2.14643e-05	0.000115839	--	--	--	--	--	--	--	--	--
Os07g0488400	1902	--	--	--	--	--	--	--	--	--	0.05	0.02	0	0	0.93	0	3.70479	2.14643e-05	0.000115839	--	--	--	--	--	--	--	--	--
Os07g0496401	2606	0	0.61	0.54	0.22	0	0	-2.75297	4.89253e-06	4.78903e-05	--	--	--	--	--	--	--	--	--	--	--	--	--	--	--	--	--	--
Os07g0503500	1524.07	--	--	--	--	--	--	--	--	--	0.75	0.09	0.06	0.18	0	0	-1.90901	0.0199073	0.0400501	--	--	--	--	--	--	--	--	--
Os07g0513600	972	--	--	--	--	--	--	--	--	--	--	--	--	--	--	--	--	--	--	4.54	5.59	3.6	1.08	1.57	1.94	-2.00429	8.358e-06	6.23523e-05
Os07g0539900	2062	5.85	5.69	2.34	1.54	0.74	2.55	-1.83368	8.09703e-06	7.19034e-05	--	--	--	--	--	--	--	--	--	--	--	--	--	--	--	--	--	--
Os07g0541200	2101	2.76	2.81	2.69	2.54	0.95	1.38	-1.17873	0.00365011	0.010865	--	--	--	--	--	--	--	--	--	--	--	--	--	--	--	--	--	--
Os07g0551700	2984	0	0	0	0.18	0.29	0.06	5.9759	5.32276e-06	5.11185e-05	--	--	--	--	--	--	--	--	--	--	--	--	--	--	--	--	--	--
Os07g0558100	1331	--	--	--	--	--	--	--	--	--	1.1	1.47	1.19	2.94	4.08	2.46	1.55523	0.00038305	0.00121717	--	--	--	--	--	--	--	--	--
Os07g0572075	1167	--	--	--	--	--	--	--	--	--	--	--	--	--	--	--	--	--	--	0	0	0.22	0.35	0	1.56	2.63685	0.000860316	0.00350217
Os07g0573900	517	--	--	--	--	--	--	--	--	--	--	--	--	--	--	--	--	--	--	2.66	4.09	4.44	16.62	4.97	49.58	2.10711	3.04359e-06	2.45851e-05
Os07g0578333	759	--	--	--	--	--	--	--	--	--	8.98	0.6	1.24	0.97	0.88	0.39	-1.79117	0.000707587	0.00211035	--	--	--	--	--	--	--	--	--
Os07g0586550	2337	--	--	--	--	--	--	--	--	--	--	--	--	--	--	--	--	--	--	0.13	0.2	0	0.46	0.23	0.83	1.64594	0.00627877	0.0187238
Os07g0586800	1041	--	--	--	--	--	--	--	--	--	--	--	--	--	--	--	--	--	--	0	0.08	0.08	0.75	1.02	1.68	3.87002	3.32891e-06	2.66313e-05
Os07g0590700	639	0.64	1.84	3.08	7.84	18.05	1.65	1.93375	2.68433e-05	0.000183166	--	--	--	--	--	--	--	--	--	--	--	--	--	--	--	--	--	--
Os07g0591700	798	0.54	0.45	0.23	0	0.21	0	-2.65604	0.00740341	0.0200443	--	--	--	--	--	--	--	--	--	--	--	--	--	--	--	--	--	--
Os07g0597400	848	--	--	--	--	--	--	--	--	--	0	0	0	7.51	7.08	5.68	9.193	1.70341e-23	1.93053e-21	--	--	--	--	--	--	--	--	--
Os07g0642200	1283	--	--	--	--	--	--	--	--	--	--	--	--	--	--	--	--	--	--	0.11	0	0	1.19	0.24	0.34	3.27616	0.000285268	0.00138797
Os07g0653800	3093	--	--	--	--	--	--	--	--	--	--	--	--	--	--	--	--	--	--	0.26	0.12	0.27	0.05	0.03	0.07	-2.5825	9.21684e-05	0.000555682
Os07g0663700	1581	--	--	--	--	--	--	--	--	--	8	0.38	1.71	0.86	25.96	0.23	1.71262	1.68711e-05	9.56028e-05	--	--	--	--	--	--	--	--	--
Os07g0663750	578	--	--	--	--	--	--	--	--	--	1.73	0	2.85	0.39	19.4	0	2.18608	2.21464e-05	0.000117653	--	--	--	--	--	--	--	--	--
Os07g0666750	809	0	0	0	0	0	1.58	5.22544	0.000252095	0.00122206	--	--	--	--	--	--	--	--	--	0	0	3.52	0	0	0	-6.51918	1.75693e-07	1.92337e-06
Os07g0677500	1318	5.31	7.66	7.55	1.41	0.15	1.09	-3.29879	2.68777e-13	1.895e-11	--	--	--	--	--	--	--	--	--	10.99	3.22	4.88	5.45	2.97	0.99	-1.47144	0.000291031	0.00140778
Os07g0679050	1080	0.27	0	0	0.5	1.8	0	2.50675	0.00253925	0.00788095	--	--	--	--	--	--	--	--	--	--	--	--	--	--	--	--	--	--
Os07g0679400	2063	--	--	--	--	--	--	--	--	--	--	--	--	--	--	--	--	--	--	2.54	1.1	9.37	0.41	2.03	0.6	-2.23458	1.81253e-07	1.95847e-06
Os07g0688700	1284	0	0.34	0	0.7	1.59	0	2.32511	0.000715717	0.00290766	--	--	--	--	--	--	--	--	--	--	--	--	--	--	--	--	--	--
Os07g0694400	1191	0	0.44	0.13	0.72	1.65	0.5	1.98467	0.00118134	0.0044543	--	--	--	--	--	--	--	--	--	--	--	--	--	--	--	--	--	--
Os08g0124050	2240	--	--	--	--	--	--	--	--	--	--	--	--	--	--	--	--	--	--	0	0	0	0	0	1.18	6.4718	7.93681e-08	1.00052e-06
Os08g0167800	1542	82.71	21.65	7.07	17.8	22.23	2.37	-2.05077	1.62047e-07	2.57756e-06	0.32	0	0.09	1.86	0	0.05	2.53653	4.73864e-05	0.000209239	0.09	0	0	5.74	0.23	0.5	5.41149	2.54946e-13	7.31431e-12
Os08g0168000	1749	--	--	--	--	--	--	--	--	--	--	--	--	--	--	--	--	--	--	0.04	0	0	1.64	0	0.12	4.60637	1.39856e-06	1.22531e-05
Os08g0174800	4008	--	--	--	--	--	--	--	--	--	--	--	--	--	--	--	--	--	--	0.15	0.14	0.08	0.04	0.07	0.08	-1.95096	0.0108352	0.029269
Os08g0179150	952	--	--	--	--	--	--	--	--	--	--	--	--	--	--	--	--	--	--	1.35	0.49	0.85	0	0.8	0.15	-1.8685	0.00533459	0.0163778
Os08g0203400	3364	19.11	35.7	24.47	15.14	11.2	18.73	-1.08646	0.0042845	0.0123702	--	--	--	--	--	--	--	--	--	--	--	--	--	--	--	--	--	--
Os08g0276000	2477	--	--	--	--	--	--	--	--	--	--	--	--	--	--	--	--	--	--	0.18	0.16	0.49	0.05	0.11	0.1	-2.01672	0.00281721	0.00964575
Os08g0277200	1420	--	--	--	--	--	--	--	--	--	1.26	0.68	0.85	0.25	0.46	0.16	-1.3838	0.0136221	0.0282409	--	--	--	--	--	--	--	--	--
Os08g0331800	562	--	--	--	--	--	--	--	--	--	5.16	3.99	1.77	0.65	19.6	0.47	1.06472	0.0254276	0.0499734	--	--	--	--	--	--	--	--	--
Os08g0351300	3535	--	--	--	--	--	--	--	--	--	--	--	--	--	--	--	--	--	--	3.45	2.33	12.57	3.39	3.28	2.01	-1.33067	0.000653102	0.00277235
Os08g0356700	1973	2.01	2.34	4.3	1.81	0.65	1.06	-1.67351	6.20748e-05	0.000371719	--	--	--	--	--	--	--	--	--	--	--	--	--	--	--	--	--	--
Os08g0360150	2124	--	--	--	--	--	--	--	--	--	--	--	--	--	--	--	--	--	--	0.79	0.71	1.03	2.9	1.59	4.29	1.30949	0.00195081	0.00718174
Os08g0374000	793	133.29	76.8	99.53	92.33	22.16	80.81	-1.04445	0.00610755	0.0168953	--	--	--	--	--	--	--	--	--	--	--	--	--	--	--	--	--	--
Os08g0398450	373	3.62	2.55	0	17.16	13.36	0	1.70974	0.0069986	0.0190497	--	--	--	--	--	--	--	--	--	--	--	--	--	--	--	--	--	--
Os08g0402800	1393	--	--	--	--	--	--	--	--	--	--	--	--	--	--	--	--	--	--	1.65	1.26	3.29	0.51	0.53	0.26	-2.58948	2.08103e-07	2.21977e-06
Os08g0404000	1354	0.16	0.81	0.97	0	0	0.54	-2.0678	0.00335906	0.0100574	--	--	--	--	--	--	--	--	--	--	--	--	--	--	--	--	--	--
Os08g0407600	1108	--	--	--	--	--	--	--	--	--	--	--	--	--	--	--	--	--	--	37.46	39.07	36.24	73.17	46.08	258.84	1.18938	0.0018227	0.00682494
Os08g0411300	1449	0.15	0.5	0.04	1.15	0.81	0.97	1.77148	0.0014344	0.00503524	--	--	--	--	--	--	--	--	--	--	--	--	--	--	--	--	--	--
Os08g0423600	924	--	--	--	--	--	--	--	--	--	--	--	--	--	--	--	--	--	--	0.45	0.09	13.7	1.08	1.78	1.91	-1.78752	9.75353e-05	0.000583809
Os08g0429225	599	--	--	--	--	--	--	--	--	--	--	--	--	--	--	--	--	--	--	0.96	0.79	1.79	4.61	2.99	4.86	1.38129	0.0115223	0.0305304
Os08g0434150	701	0.23	0.51	1.04	0.63	7.78	2.86	2.33495	1.49255e-05	0.000113389	--	--	--	--	--	--	--	--	--	0	0.26	0.35	3.35	0.49	2.16	2.79938	0.000169808	0.000915157
Os08g0438100	618	0	1.43	0	4.51	3.69	0	2.07663	0.00131735	0.00465648	--	--	--	--	--	--	--	--	--	--	--	--	--	--	--	--	--	--
Os08g0445000	2168	0.26	0.85	0.42	2.42	2.43	0.65	1.43411	0.00114988	0.0044124	--	--	--	--	--	--	--	--	--	--	--	--	--	--	--	--	--	--
Os08g0460000	938	0.08	0	0	1.67	7.75	0.09	5.96447	2.97838e-13	1.895e-11	--	--	--	--	--	--	--	--	--	--	--	--	--	--	--	--	--	--
Os08g0463100	602	--	--	--	--	--	--	--	--	--	--	--	--	--	--	--	--	--	--	0.55	2.87	0.8	6.07	2.34	9.13	1.51706	0.00286275	0.00972167
Os08g0481300	1932	--	--	--	--	--	--	--	--	--	--	--	--	--	--	--	--	--	--	0.32	0.16	0	0	0	0	-5.54201	0.000151257	0.000838971
Os08g0482600	832	--	--	--	--	--	--	--	--	--	--	--	--	--	--	--	--	--	--	2.88	4.69	11.57	2.64	2.54	2.57	-1.62069	0.000225815	0.00115974
Os08g0489300	1375.57	--	--	--	--	--	--	--	--	--	--	--	--	--	--	--	--	--	--	1.29	2.12	1.6	0.73	0.15	0.52	-2.42722	5.86902e-07	5.67793e-06
Os08g0526150	1471	--	--	--	--	--	--	--	--	--	0.03	0.07	0	1.36	0	0	3.89504	2.89893e-06	1.85969e-05	--	--	--	--	--	--	--	--	--
Os08g0532700	1344	0	0	0	0.29	0.48	0	5.12926	0.0012339	0.0044543	--	--	--	--	--	--	--	--	--	--	--	--	--	--	--	--	--	--
Os08g0540400	2026	--	--	--	--	--	--	--	--	--	--	--	--	--	--	--	--	--	--	0.06	0	0	0.41	0.54	0.1	3.44657	6.84427e-05	0.000438033
Os08g0547350	1767	--	--	--	--	--	--	--	--	--	--	--	--	--	--	--	--	--	--	0	0	0	0	0	0.84	5.6188	5.58813e-05	0.000360413
Os08g0554501	315	10.73	13.43	14.34	3.91	0	0	-3.55006	8.10579e-06	7.19034e-05	--	--	--	--	--	--	--	--	--	--	--	--	--	--	--	--	--	--
Os08g0556300	809	--	--	--	--	--	--	--	--	--	0.44	0.65	0	0	0	0	-4.646	0.00661572	0.0148963	--	--	--	--	--	--	--	--	--
Os08g0565750	1830	--	--	--	--	--	--	--	--	--	0.2	0	1.64	0	0.09	0	-4.21239	3.98205e-08	4.36741e-07	0.39	0	0	0	0	0	-5.20859	0.000719776	0.00296487
Os09g0131200	1138	0	0.04	0.03	0	0	1.13	3.4817	0.000442752	0.00195318	0	0	0	0	1.21	0	5.71365	5.58813e-05	0.000234563	--	--	--	--	--	--	--	--	--
Os09g0132900	1230	0	0.13	0	0.35	0.19	0.4	2.34574	0.0158415	0.0382147	--	--	--	--	--	--	--	--	--	--	--	--	--	--	--	--	--	--
Os09g0243200	699	--	--	--	--	--	--	--	--	--	--	--	--	--	--	--	--	--	--	0.57	2.49	0.29	4.27	3.85	10.37	1.96304	7.19793e-05	0.000453687
Os09g0275400	1717	--	--	--	--	--	--	--	--	--	18.5	15.28	5.92	83.74	9.74	3.61	1.55097	6.01062e-05	0.000249221	12.87	6.14	12.57	53.18	11.4	26.01	1.00446	0.00869151	0.0240244
Os09g0276000	1469	--	--	--	--	--	--	--	--	--	0.2	0	0	0.77	0.11	0	2.38742	0.0057308	0.0132549	--	--	--	--	--	--	--	--	--
Os09g0307300	1819	--	--	--	--	--	--	--	--	--	--	--	--	--	--	--	--	--	--	0.41	0.15	0.27	0	0	0	-5.28854	0.000423977	0.0018965
Os09g0322100	1998	--	--	--	--	--	--	--	--	--	--	--	--	--	--	--	--	--	--	0.8	2.01	1.51	0.87	0.86	1.01	-1.03888	0.0180428	0.0450799
Os09g0385700	740	--	--	--	--	--	--	--	--	--	0.51	0.5	9.95	0.13	1.19	0.55	-2.3826	9.48304e-06	5.4648e-05	--	--	--	--	--	--	--	--	--
Os09g0414900	696	1.09	6.83	0	22.69	16.87	0	1.85898	1.79482e-05	0.000128671	--	--	--	--	--	--	--	--	--	--	--	--	--	--	--	--	--	--
Os09g0417600	1153.08	--	--	--	--	--	--	--	--	--	0.95	0.94	4.76	0.06	0.44	0.64	-2.79575	2.0514e-07	1.83546e-06	--	--	--	--	--	--	--	--	--
Os09g0422500	3629	--	--	--	--	--	--	--	--	--	--	--	--	--	--	--	--	--	--	2.05	2.42	2.38	1.53	0.19	1.79	-1.50919	0.000154197	0.000849615
Os09g0453300	1491	--	--	--	--	--	--	--	--	--	--	--	--	--	--	--	--	--	--	2.4	1.41	1.49	1.32	0.44	0.42	-1.74172	0.000150084	0.000838971
Os09g0455000	3402	--	--	--	--	--	--	--	--	--	0	0.28	0.19	0.56	0.5	0.71	2.0947	3.37566e-05	0.000158001	--	--	--	--	--	--	--	--	--
Os09g0456100	2316	0.05	0.14	0.06	0.66	0.75	0.05	2.10623	0.000847803	0.00337134	--	--	--	--	--	--	--	--	--	--	--	--	--	--	--	--	--	--
Os09g0457900	1100	--	--	--	--	--	--	--	--	--	0	0	2.17	0	0	0	-6.33885	1.75693e-07	1.61447e-06	--	--	--	--	--	--	--	--	--
Os09g0472900	741	1.22	8.91	13.92	2.17	3.24	1.01	-2.18906	8.17186e-07	1.03987e-05	--	--	--	--	--	--	--	--	--	--	--	--	--	--	--	--	--	--
Os09g0482650	2055	--	--	--	--	--	--	--	--	--	--	--	--	--	--	--	--	--	--	0.53	1.01	0	1.88	1.94	0.47	1.08896	0.0152416	0.0387797
Os09g0513500	852	--	--	--	--	--	--	--	--	--	--	--	--	--	--	--	--	--	--	2.57	1.37	4.62	0.2	0.64	0.21	-3.33831	1.14471e-08	1.67088e-07
Os09g0516500	1889	0	0	0	0	0	0.96	6.23106	3.97542e-07	5.6208e-06	--	--	--	--	--	--	--	--	--	--	--	--	--	--	--	--	--	--
Os09g0519000	1404	--	--	--	--	--	--	--	--	--	0.48	0.46	1.62	0.36	0	0.27	-1.74237	0.00424479	0.0100925	--	--	--	--	--	--	--	--	--
Os09g0522000	442	--	--	--	--	--	--	--	--	--	2.31	3.41	37.6	0.39	3.23	0	-3.37072	9.15525e-10	1.35338e-08	--	--	--	--	--	--	--	--	--
Os09g0522200	920	--	--	--	--	--	--	--	--	--	2.19	2.2	22.62	2.59	2.7	2.34	-1.65478	9.19473e-05	0.000376652	--	--	--	--	--	--	--	--	--
Os09g0524300	1961	0.1	0.03	0.03	0.58	0.66	0.1	2.50288	0.000715717	0.00290766	--	--	--	--	--	--	--	--	--	--	--	--	--	--	--	--	--	--
Os09g0526600	1498.49	--	--	--	--	--	--	--	--	--	--	--	--	--	--	--	--	--	--	0.2	0.28	0.39	1.18	0.86	1.34	1.3636	0.00852485	0.0237746
Os09g0536550	660	--	--	--	--	--	--	--	--	--	--	--	--	--	--	--	--	--	--	0	0	0	0	0	2.23	5.00308	0.00213676	0.00769602
Os09g0537700	1072	428.82	1002.45	1839.37	611.69	222.04	389.29	-1.73331	6.69814e-06	6.19883e-05	--	--	--	--	--	--	--	--	--	--	--	--	--	--	--	--	--	--
Os09g0566300	1804	--	--	--	--	--	--	--	--	--	0	0	0.92	0.95	0	1.33	1.60902	0.00239677	0.00617351	--	--	--	--	--	--	--	--	--
Os09g0566400	1779	--	--	--	--	--	--	--	--	--	--	--	--	--	--	--	--	--	--	0.38	0	1.46	0	0	1.06	-1.22665	0.0185588	0.0459682
Os09g0568050	1882	--	--	--	--	--	--	--	--	--	--	--	--	--	--	--	--	--	--	0	0.28	0.48	0	0.09	0	-2.99258	0.00125047	0.00479441
Os09g0570150	1001	--	--	--	--	--	--	--	--	--	0.66	0.91	0	0	0	0	-5.61997	5.58813e-05	0.000234563	--	--	--	--	--	--	--	--	--
Os09g0572600	1697	--	--	--	--	--	--	--	--	--	--	--	--	--	--	--	--	--	--	0	0.26	0.27	1.15	0.29	1.44	1.95241	0.000502687	0.00220124
Os10g0109300	1447	--	--	--	--	--	--	--	--	--	--	--	--	--	--	--	--	--	--	2.4	2.23	1.39	1.06	0.35	1.56	-1.54097	0.000465827	0.00205063
Os10g0142600	1635	0.52	0.66	1.97	0.28	0.2	0.75	-1.62222	0.00165288	0.00564643	--	--	--	--	--	--	--	--	--	--	--	--	--	--	--	--	--	--
Os10g0148000	786	--	--	--	--	--	--	--	--	--	--	--	--	--	--	--	--	--	--	1.12	1.27	1.52	0.55	0.44	0.42	-1.78288	0.00423255	0.0136491
Os10g0320201	620	--	--	--	--	--	--	--	--	--	--	--	--	--	--	--	--	--	--	25.51	3.88	10.52	0	0.15	0	-7.76798	7.35066e-26	1.01929e-23
Os10g0328600	2420	--	--	--	--	--	--	--	--	--	--	--	--	--	--	--	--	--	--	2.15	1.83	9.58	0	1.16	0.24	-3.37704	1.48111e-13	4.40101e-12
Os10g0328700	2223	--	--	--	--	--	--	--	--	--	--	--	--	--	--	--	--	--	--	9.5	1.91	19.91	0.26	2.68	1.45	-3.0261	8.38768e-13	2.1808e-11
Os10g0388600	2697	--	--	--	--	--	--	--	--	--	--	--	--	--	--	--	--	--	--	1.2	1.56	1.4	0.08	0.53	0.1	-2.83157	8.19656e-09	1.22614e-07
Os10g0400500	1509	--	--	--	--	--	--	--	--	--	--	--	--	--	--	--	--	--	--	0.05	0	0.19	0.59	0.53	0.09	1.9513	0.00857258	0.0237746
Os10g0405300	859	--	--	--	--	--	--	--	--	--	--	--	--	--	--	--	--	--	--	5.37	3.52	6.32	13.56	5.98	24.82	1.02837	0.0109399	0.0294564
Os10g0416200	1856	0	0	0	0.34	0	0.14	5.04961	0.0012339	0.0044543	--	--	--	--	--	--	--	--	--	--	--	--	--	--	--	--	--	--
Os10g0416500	1069	--	--	--	--	--	--	--	--	--	13.3	1.06	3.28	1.51	27.93	1	1.07266	0.0068997	0.0154335	--	--	--	--	--	--	--	--	--
Os10g0439800	1575	--	--	--	--	--	--	--	--	--	0.27	0	0	0	1.22	0	2.38067	0.000848038	0.00242297	--	--	--	--	--	--	--	--	--
Os10g0449400	602	--	--	--	--	--	--	--	--	--	--	--	--	--	--	--	--	--	--	0.21	2.19	1.95	4.96	0.81	10.11	1.37495	0.00749517	0.0216527
Os10g0456100	786	--	--	--	--	--	--	--	--	--	--	--	--	--	--	--	--	--	--	0.43	0.2	0.5	0	0	0	-5.02341	0.00213676	0.00769602
Os10g0467800	3425	--	--	--	--	--	--	--	--	--	--	--	--	--	--	--	--	--	--	3.66	3.69	3.37	2.71	0.26	2.94	-1.43771	0.000234667	0.00119051
Os10g0508700	1229	1.09	0.72	0.42	3.89	4.68	0.96	1.59559	0.000581414	0.00246616	--	--	--	--	--	--	--	--	--	--	--	--	--	--	--	--	--	--
Os10g0517800	443	--	--	--	--	--	--	--	--	--	--	--	--	--	--	--	--	--	--	7.96	14.34	10.1	54.39	20.73	109.6	1.9589	3.77788e-06	2.99352e-05
Os10g0519700	944	--	--	--	--	--	--	--	--	--	--	--	--	--	--	--	--	--	--	0.2	0.38	0	1.28	1.38	3.75	3.05295	2.25848e-06	1.89803e-05
Os10g0535600	967	--	--	--	--	--	--	--	--	--	--	--	--	--	--	--	--	--	--	0	0.09	0	0.59	0.35	0.76	3.49802	0.000697921	0.00294757
Os10g0551600	715	--	--	--	--	--	--	--	--	--	--	--	--	--	--	--	--	--	--	17.58	18.41	19.48	68.71	17.06	113.67	1.2825	0.00100687	0.00403031
Os10g0555600	1261	0.39	2.02	0.35	3.26	5.17	1.44	1.48529	0.000839196	0.00336339	--	--	--	--	--	--	--	--	--	--	--	--	--	--	--	--	--	--
Os10g0555900	1311	13.8	36.24	2.94	76.87	106.52	6.15	1.38111	0.00032429	0.00152837	--	--	--	--	--	--	--	--	--	--	--	--	--	--	--	--	--	--
Os10g0556100	1354.9	1.08	4.34	1.36	6.15	10.69	2.28	1.16079	0.00430161	0.0123702	--	--	--	--	--	--	--	--	--	--	--	--	--	--	--	--	--	--
Os10g0558700	1656.08	1.78	2.17	1.4	0.81	0.47	1.46	-1.21725	0.00780812	0.0207334	--	--	--	--	--	--	--	--	--	--	--	--	--	--	--	--	--	--
Os10g0558750	1348	1.58	2.11	1.34	0.76	0.5	0.85	-1.59517	0.00071328	0.00290766	--	--	--	--	--	--	--	--	--	--	--	--	--	--	--	--	--	--
Os10g0565200	942	--	--	--	--	--	--	--	--	--	1.19	0.5	0	0	0.3	0	-2.2453	0.00843107	0.0183754	0.65	5.45	12.44	32.86	2.55	59.24	1.87006	2.77661e-06	2.26484e-05
Os10g0569800	564	635.55	289.4	310.07	118.63	113.89	210.05	-1.81014	2.95522e-06	2.94942e-05	--	--	--	--	--	--	--	--	--	--	--	--	--	--	--	--	--	--
Os10g0575100	2367	0.28	0	0	0	0	0	-5.2094	0.000719776	0.00290766	--	--	--	--	--	--	--	--	--	0	0	0.38	0	0	0	-5.42862	0.000423977	0.0018965
Os10g0579850	1636	0.48	0.12	0.76	0	0	0.15	-3.30689	1.66712e-05	0.000122981	--	--	--	--	--	--	--	--	--	--	--	--	--	--	--	--	--	--
Os11g0103050	700	--	--	--	--	--	--	--	--	--	--	--	--	--	--	--	--	--	--	0	3.26	7.73	0	0	0.98	-3.72752	3.3056e-10	6.11168e-09
Os11g0115100	685	0	0	0	0.97	1.52	0	5.38152	0.000252095	0.00122206	--	--	--	--	--	--	--	--	--	--	--	--	--	--	--	--	--	--
Os11g0115375	349	84.49	268.89	322.37	644.34	425.83	622.31	1.18555	0.00200227	0.00653305	151.99	55.88	0	322.3	0	53.1	1.1931	0.00249829	0.00638662	--	--	--	--	--	--	--	--	--
Os11g0151400	1871	0.14	0.32	0.36	1.73	0.36	0.6	1.30532	0.00998425	0.0255376	--	--	--	--	--	--	--	--	--	0.75	0.77	5.1	1.05	1.14	0.32	-1.60867	0.000303179	0.00145806
Os11g0160400	1184	0.18	1	0.51	1.44	0.65	3.33	1.47416	0.00195503	0.00650398	--	--	--	--	--	--	--	--	--	0.76	1.11	1.49	5.47	2.57	3.76	1.38371	0.00189417	0.0070355
Os11g0177750	1126	--	--	--	--	--	--	--	--	--	--	--	--	--	--	--	--	--	--	0.35	0	0.41	1.07	0.55	2.1	1.80761	0.0025108	0.0088143
Os11g0210201	568	--	--	--	--	--	--	--	--	--	14.09	7.8	50.82	4.63	11.76	4.83	-1.60123	0.000109461	0.000427777	--	--	--	--	--	--	--	--	--
Os11g0210600	1297	1.66	2.22	0.28	0.43	0.94	0.95	-1.17123	0.0150995	0.0367733	--	--	--	--	--	--	--	--	--	--	--	--	--	--	--	--	--	--
Os11g0229333	2504	0.17	0.15	0.2	0	0	0.1	-2.64491	0.00169023	0.00569752	--	--	--	--	--	--	--	--	--	--	--	--	--	--	--	--	--	--
Os11g0264000	1788	--	--	--	--	--	--	--	--	--	0.23	0	0.04	0	2.01	0	3.06823	1.25197e-06	9.67434e-06	--	--	--	--	--	--	--	--	--
Os11g0282800	1839	--	--	--	--	--	--	--	--	--	0	0	0	0	0	0.71	6.01471	5.32276e-06	3.17498e-05	--	--	--	--	--	--	--	--	--
Os11g0291475	2324	0	0	0	0.34	0.85	0	6.70053	1.18938e-08	2.88284e-07	--	--	--	--	--	--	--	--	--	--	--	--	--	--	--	--	--	--
Os11g0298000	1452	--	--	--	--	--	--	--	--	--	--	--	--	--	--	--	--	--	--	0.1	0.3	0.15	3.46	1.61	6.08	3.82372	1.40659e-12	3.44202e-11
Os11g0346016	1071	--	--	--	--	--	--	--	--	--	0.85	1.42	1.18	1.9	3.33	2.31	1.36202	0.00317662	0.00788358	2.51	2.86	0.77	0.95	1.41	1.11	-1.23265	0.00901721	0.0246814
Os11g0424400	1340	0.31	0.11	1.35	0.2	0.15	0.37	-1.58072	0.0136676	0.0337709	--	--	--	--	--	--	--	--	--	--	--	--	--	--	--	--	--	--
Os11g0437600	1227	--	--	--	--	--	--	--	--	--	--	--	--	--	--	--	--	--	--	0.73	0.37	6.42	0.24	0.19	0	-4.33563	6.63633e-13	1.7811e-11
Os11g0489250	1617	2.68	3.18	12.31	0.52	0.48	5.05	-1.66044	6.67766e-05	0.000390682	--	--	--	--	--	--	--	--	--	--	--	--	--	--	--	--	--	--
Os11g0514100	4869	0	0	0.5	0	0	0	-6.98416	1.41603e-09	4.23975e-08	--	--	--	--	--	--	--	--	--	--	--	--	--	--	--	--	--	--
Os11g0514400	724	--	--	--	--	--	--	--	--	--	11.46	2.2	5.64	1.71	40.12	0.71	1.33014	0.00115594	0.00322148	--	--	--	--	--	--	--	--	--
Os11g0514500	993	1.32	1.44	0.33	0.77	0	0.4	-1.80272	0.00149389	0.00520815	13.61	0.39	2.35	0.4	43.36	0	1.711	2.00982e-05	0.000112023	--	--	--	--	--	--	--	--	--
Os11g0518900	3260	5.46	5.7	5.13	1.71	1.09	1.74	-2.17091	7.6676e-08	1.39386e-06	--	--	--	--	--	--	--	--	--	--	--	--	--	--	--	--	--	--
Os11g0525900	651	--	--	--	--	--	--	--	--	--	--	--	--	--	--	--	--	--	--	0	0	0	0.65	1.01	1.65	5.57561	5.58813e-05	0.000360413
Os11g0530650	874	--	--	--	--	--	--	--	--	--	--	--	--	--	--	--	--	--	--	2.65	1.47	4.8	0	0	0	-8.12308	6.52733e-16	2.46852e-14
Os11g0532751	534	--	--	--	--	--	--	--	--	--	3.61	2.82	7.22	2.42	0	0	-2.18578	0.00017596	0.000629004	--	--	--	--	--	--	--	--	--
Os11g0539200	975	0.71	10.14	0	15.83	22.49	0	1.43119	0.000384955	0.001734	--	--	--	--	--	--	--	--	--	--	--	--	--	--	--	--	--	--
Os11g0556400	1929	--	--	--	--	--	--	--	--	--	0	0	0.41	0	0	0	-4.95562	0.0012339	0.00338328	--	--	--	--	--	--	--	--	--
Os11g0587100	2088	--	--	--	--	--	--	--	--	--	--	--	--	--	--	--	--	--	--	1.09	1.66	1.09	0.14	0	0	-5.25226	9.97017e-17	4.14759e-15
Os11g0587600	5192	--	--	--	--	--	--	--	--	--	0	0	0.01	0.02	0.21	0	4.09243	0.000181301	0.000629004	--	--	--	--	--	--	--	--	--
Os11g0626700	613.69	3.86	7.21	10	0.91	0.89	6.73	-1.4226	0.00118889	0.0044543	--	--	--	--	--	--	--	--	--	--	--	--	--	--	--	--	--	--
Os11g0672900	1300	--	--	--	--	--	--	--	--	--	--	--	--	--	--	--	--	--	--	0	0	0	0.14	0.31	0.15	4.76271	0.00373932	0.0122005
Os11g0686450	2018	--	--	--	--	--	--	--	--	--	0	0	0.79	0	0	0	-5.96303	3.39887e-06	2.14003e-05	--	--	--	--	--	--	--	--	--
Os11g0689100	3234.3	--	--	--	--	--	--	--	--	--	--	--	--	--	--	--	--	--	--	0.64	0.32	0.41	0.27	0.21	0.29	-1.29262	0.00528956	0.0162997
Os12g0106525	1915	--	--	--	--	--	--	--	--	--	0.3	0.65	0.9	1.28	1.75	1.16	1.38029	0.00253835	0.00644059	--	--	--	--	--	--	--	--	--
Os12g0132300	1381	--	--	--	--	--	--	--	--	--	--	--	--	--	--	--	--	--	--	0.76	1.38	0.71	0.52	0.44	0.42	-1.48263	0.00454733	0.0144404
Os12g0148400	2687	--	--	--	--	--	--	--	--	--	--	--	--	--	--	--	--	--	--	0.69	0.67	0.59	0.16	0.36	0.3	-1.61506	0.000862915	0.00350217
Os12g0170500	1596	0.31	0	0.27	0	0	0	-5.52133	0.000151257	0.000810418	0	1.13	2.4	0	0	0.27	-3.48027	5.31964e-08	5.53948e-07	--	--	--	--	--	--	--	--	--
Os12g0179700	1883	--	--	--	--	--	--	--	--	--	--	--	--	--	--	--	--	--	--	0.28	0.18	0.57	0.21	0.23	0.14	-1.33992	0.019102	0.0470202
Os12g0181533	1730	--	--	--	--	--	--	--	--	--	--	--	--	--	--	--	--	--	--	0.69	1.22	0.86	0.28	0.72	0.13	-1.62611	0.00234514	0.00833827
Os12g0182333	3132	--	--	--	--	--	--	--	--	--	0	0	0.48	0	0	0	-6.02289	2.18499e-06	1.42865e-05	--	--	--	--	--	--	--	--	--
Os12g0235650	2903	0	0	0	0.26	0	0	4.88231	0.00373932	0.0110658	--	--	--	--	--	--	--	--	--	--	--	--	--	--	--	--	--	--
Os12g0235700	2493	--	--	--	--	--	--	--	--	--	0.03	0.03	0	0	0.26	0.21	3.27877	0.000181301	0.000629004	--	--	--	--	--	--	--	--	--
Os12g0247700	1203	--	--	--	--	--	--	--	--	--	--	--	--	--	--	--	--	--	--	0	0	0	2.34	0	0	6.40161	1.75693e-07	1.92337e-06
Os12g0263050	496	--	--	--	--	--	--	--	--	--	--	--	--	--	--	--	--	--	--	2.06	4.23	2.47	10.41	3.37	23.74	1.54665	0.00126622	0.00483253
Os12g0271751	539	--	--	--	--	--	--	--	--	--	0.71	0	0	0	0	4.66	2.92883	0.000366126	0.00117437	0	0	0.99	6.91	0	1.98	2.57951	0.000306677	0.00146641
Os12g0431100	1620	1.13	1	0.47	0.2	0.67	0.34	-1.47356	0.00328884	0.00990544	4.02	0.78	1.94	0.63	18.28	0.13	1.67554	4.05677e-05	0.000183907	--	--	--	--	--	--	--	--	--
Os12g0431700	2009	--	--	--	--	--	--	--	--	--	0.07	0	0	0	0.84	0	3.65089	3.2532e-05	0.000158001	--	--	--	--	--	--	--	--	--
Os12g0434400	1626	0.52	1.66	0.25	0.2	0.31	0.42	-1.66577	0.00199137	0.00653305	3.32	0.12	0.25	0.21	5.91	0.13	1.09058	0.0103598	0.0221531	--	--	--	--	--	--	--	--	--
Os12g0443000	1593	0.04	0.26	0	0.29	0.73	0.21	1.65466	0.0166345	0.0395653	--	--	--	--	--	--	--	--	--	--	--	--	--	--	--	--	--	--
Os12g0476200	1653	--	--	--	--	--	--	--	--	--	--	--	--	--	--	--	--	--	--	0.95	0.72	0.88	0.82	0.21	0.5	-1.20577	0.0145954	0.0372495
Os12g0491800	2810	--	--	--	--	--	--	--	--	--	1.08	0.76	0.44	0.52	3.71	0.12	1.08292	0.0110031	0.0233817	--	--	--	--	--	--	--	--	--
Os12g0503000	2095.76	4.21	6.54	10.87	3.27	2.64	6.48	-1.00333	0.0105357	0.0268133	--	--	--	--	--	--	--	--	--	--	--	--	--	--	--	--	--	--
Os12g0512100	1945	--	--	--	--	--	--	--	--	--	--	--	--	--	--	--	--	--	--	0.03	0	0	0.17	0.14	0.95	4.31935	1.68144e-05	0.000118556
Os12g0514450	1679	--	--	--	--	--	--	--	--	--	1.03	0	1.71	0	0.32	0.32	-1.79127	0.00139657	0.00376852	--	--	--	--	--	--	--	--	--
Os12g0555000	760	39.5	77.32	53.16	34.91	18.04	35.56	-1.21506	0.00164193	0.00564643	--	--	--	--	--	--	--	--	--	--	--	--	--	--	--	--	--	--
Os12g0555200	806	10.4	11.62	4.4	5.46	2.09	1.21	-2.07472	9.00298e-07	1.09108e-05	--	--	--	--	--	--	--	--	--	--	--	--	--	--	--	--	--	--
Os12g0555500	813	204.07	170.93	86.96	111.43	38.25	79.04	-1.4261	0.00019816	0.00101817	340.6	41.92	92.25	44.8	744.26	12.76	1.01391	0.00744861	0.0165525	--	--	--	--	--	--	--	--	--
Os12g0555600	4122	--	--	--	--	--	--	--	--	--	--	--	--	--	--	--	--	--	--	0.23	0.1	0.03	0.09	0.02	0.04	-1.80105	0.0056491	0.0171535
Os12g0559200	2855.93	24.7	12.11	6.53	2.52	5.78	4.09	-2.24392	1.55923e-08	3.6075e-07	1.83	1.02	0.34	9.32	7	0.48	2.69149	9.31067e-11	1.75868e-09	0.46	0.18	0.39	129.97	6.63	10.97	6.6084	2.11661e-40	8.80511e-38
Os12g0559934	588	22.13	14.48	7.88	2.25	3.01	3.22	-2.76699	1.17165e-09	3.72731e-08	0	0.25	0.38	10.87	7.12	0.85	5.0294	1.37575e-12	4.67754e-11	0.38	0.5	0	103.75	5.03	8.55	6.5024	2.9585e-26	4.92294e-24
Os12g0560500	1247	--	--	--	--	--	--	--	--	--	--	--	--	--	--	--	--	--	--	0.6	0.55	0.73	0.18	0.12	0.6	-1.49382	0.0135895	0.0351132
Os12g0574500	1205	--	--	--	--	--	--	--	--	--	0.14	1.11	0	0	0	0	-5.68685	3.43885e-05	0.000158001	--	--	--	--	--	--	--	--	--
Os12g0577200	1442	0.14	0.29	0.29	1.26	2.47	0.1	1.96007	0.000259572	0.00124644	--	--	--	--	--	--	--	--	--	--	--	--	--	--	--	--	--	--
Os12g0592900	569	--	--	--	--	--	--	--	--	--	2.51	1.23	18.96	1.89	0.87	0.69	-2.49226	1.44129e-06	1.02091e-05	--	--	--	--	--	--	--	--	--
Os12g0609600	1092	1.35	1.75	0.43	7.45	7.21	0.49	1.58527	0.000375109	0.00170474	--	--	--	--	--	--	--	--	--	--	--	--	--	--	--	--	--	--
Os12g0611250	508	--	--	--	--	--	--	--	--	--	0	0	8.1	0	0	0	-6.24081	3.97542e-07	3.2182e-06	--	--	--	--	--	--	--	--	--
Os12g0629700	795	10.86	3.62	1.61	1.93	1.56	2.5	-1.86834	3.7701e-05	0.000242909	--	--	--	--	--	--	--	--	--	--	--	--	--	--	--	--	--	--
Os12g0630200	897	--	--	--	--	--	--	--	--	--	--	--	--	--	--	--	--	--	--	0	0.29	4.26	0.75	0.2	0.86	-1.647	0.00349074	0.0116638
Os12g0636400	1215	--	--	--	--	--	--	--	--	--	0.19	0.12	0.37	0.12	2.71	0.13	2.25956	0.000284985	0.000922808	--	--	--	--	--	--	--	--	--
Os12g0637400	834	6.03	21.25	13.66	9.86	0.99	3.97	-1.827	8.25986e-06	7.19034e-05	--	--	--	--	--	--	--	--	--	--	--	--	--	--	--	--	--	--
MSTRG.10315	883	--	--	--	--	--	--	--	--	--	--	--	--	--	--	--	--	--	--	3.11	2.38	3.18	1.44	1.41	0.97	-1.57046	0.00100758	0.00403031
MSTRG.10524	2451	21.05	19.36	49.08	5.07	3.07	31.95	-1.24125	0.00119295	0.0044543	--	--	--	--	--	--	--	--	--	--	--	--	--	--	--	--	--	--
MSTRG.10557	7617	0.06	0.12	0.14	0.24	1.69	0.03	2.24292	5.59989e-07	7.70363e-06	--	--	--	--	--	--	--	--	--	--	--	--	--	--	--	--	--	--
MSTRG.11264	446	--	--	--	--	--	--	--	--	--	--	--	--	--	--	--	--	--	--	0.39	1.21	0.41	1.19	2.04	8.11	1.94174	0.00857258	0.0237746
MSTRG.11297	271	2.67	14.65	0	91.67	2.66	5.61	2.26042	0.000946636	0.00373518	--	--	--	--	--	--	--	--	--	--	--	--	--	--	--	--	--	--
MSTRG.11406	1272	--	--	--	--	--	--	--	--	--	--	--	--	--	--	--	--	--	--	0	0	0	1.6	1.61	1.27	7.54314	1.30725e-11	2.86219e-10
MSTRG.11407	1249	--	--	--	--	--	--	--	--	--	--	--	--	--	--	--	--	--	--	0	0	0	4.64	4.03	2.95	9.04259	3.62322e-21	2.74047e-19
MSTRG.12156	1131	--	--	--	--	--	--	--	--	--	--	--	--	--	--	--	--	--	--	0	0	0	0.74	0.91	0.81	6.44233	1.17772e-07	1.44098e-06
MSTRG.13645	492	6.72	17.02	5.58	1.64	3.07	8.74	-1.29453	0.0075436	0.0203158	--	--	--	--	--	--	--	--	--	--	--	--	--	--	--	--	--	--
MSTRG.17272	1833	--	--	--	--	--	--	--	--	--	--	--	--	--	--	--	--	--	--	0.11	0.08	0.08	3.99	3.77	3.71	5.02287	8.33522e-19	4.9535e-17
MSTRG.1950	551	--	--	--	--	--	--	--	--	--	--	--	--	--	--	--	--	--	--	2.99	2.59	5.01	1.15	2.38	0.47	-1.72356	0.00366908	0.0120659
MSTRG.19682	2748	--	--	--	--	--	--	--	--	--	--	--	--	--	--	--	--	--	--	0.83	0.56	0.76	0.43	0.45	0.41	-1.12946	0.0140554	0.0360929
MSTRG.20249	360.5	--	--	--	--	--	--	--	--	--	--	--	--	--	--	--	--	--	--	7.73	14.58	21.98	31.47	16.94	94.52	1.19212	0.00642799	0.0191003
MSTRG.20597	2731	0.46	0.45	1.73	0.22	0.04	0.52	-2.00878	3.57898e-05	0.000236584	--	--	--	--	--	--	--	--	--	--	--	--	--	--	--	--	--	--
MSTRG.21250	1716	--	--	--	--	--	--	--	--	--	--	--	--	--	--	--	--	--	--	0.55	0.32	2.85	1.33	0.45	0.4	-1.11281	0.017108	0.0430025
MSTRG.22008	1146	4.87	1.64	10.25	0.57	0.31	7.36	-1.13756	0.00782084	0.0207334	--	--	--	--	--	--	--	--	--	--	--	--	--	--	--	--	--	--
MSTRG.23055	5582	--	--	--	--	--	--	--	--	--	--	--	--	--	--	--	--	--	--	0.77	1.21	0	0	0.71	0	-1.69321	0.000200266	0.00105196
MSTRG.23228	14168	--	--	--	--	--	--	--	--	--	--	--	--	--	--	--	--	--	--	0.27	0.2	0.3	0.15	0.15	0.14	-1.17427	0.00539787	0.0165111
MSTRG.23319	670	--	--	--	--	--	--	--	--	--	--	--	--	--	--	--	--	--	--	11.74	14.55	15.59	0.46	2.72	1.09	-3.60393	1.47008e-13	4.40101e-12
MSTRG.23419	967.87	4.83	1.44	8.16	1.06	0.19	4.08	-1.74492	5.60797e-05	0.000339817	--	--	--	--	--	--	--	--	--	--	--	--	--	--	--	--	--	--
MSTRG.24205	2749	--	--	--	--	--	--	--	--	--	--	--	--	--	--	--	--	--	--	0.87	1.68	2.43	0.4	0.54	0.5	-2.10984	1.89255e-06	1.60674e-05
MSTRG.24833	427	--	--	--	--	--	--	--	--	--	--	--	--	--	--	--	--	--	--	1.37	3.33	2.5	7.25	2.42	42.21	2.32973	1.08379e-05	7.84097e-05
MSTRG.25027	1091	1.08	0.91	0.5	6.86	2.85	0.28	1.42875	0.00256939	0.00792618	--	--	--	--	--	--	--	--	--	--	--	--	--	--	--	--	--	--
MSTRG.25322	1837	--	--	--	--	--	--	--	--	--	--	--	--	--	--	--	--	--	--	0.31	0.24	0.47	0.12	0.04	0.04	-2.8164	0.000157625	0.000862788
MSTRG.25953	1017	--	--	--	--	--	--	--	--	--	1.02	0.35	0.88	0	0.29	0	-2.44779	0.000848038	0.00242297	--	--	--	--	--	--	--	--	--
MSTRG.2696	624	0.67	0.17	2.33	0.16	0.16	0.35	-2.45798	0.00266385	0.00811916	--	--	--	--	--	--	--	--	--	--	--	--	--	--	--	--	--	--
MSTRG.27130	3490	--	--	--	--	--	--	--	--	--	0.64	0.32	0.5	0.14	0.29	0.11	-1.16516	0.0179815	0.0366091	--	--	--	--	--	--	--	--	--
MSTRG.27175	909	--	--	--	--	--	--	--	--	--	--	--	--	--	--	--	--	--	--	1.76	4.39	0.67	2.03	0	0	-2.23389	6.76066e-06	5.16043e-05
MSTRG.27685	694	--	--	--	--	--	--	--	--	--	0.43	0.14	0.29	2.41	2.95	2.31	3.37402	2.56958e-07	2.18415e-06	--	--	--	--	--	--	--	--	--
MSTRG.27891	3254	--	--	--	--	--	--	--	--	--	--	--	--	--	--	--	--	--	--	0.81	0.39	0.83	0.38	0.42	0.2	-1.38464	0.00284954	0.00971647
MSTRG.28080	3552	--	--	--	--	--	--	--	--	--	0.02	0.52	0.77	0.96	1.26	1.31	1.60931	0.000230253	0.000775108	--	--	--	--	--	--	--	--	--
MSTRG.29331	955	0.81	0.13	0.48	0.12	0	0.27	-2.19405	0.00482684	0.0136492	--	--	--	--	--	--	--	--	--	--	--	--	--	--	--	--	--	--
MSTRG.29496	262	--	--	--	--	--	--	--	--	--	--	--	--	--	--	--	--	--	--	0	0	0	17.39	3.36	29.27	5.11873	0.0012339	0.0047528
MSTRG.29556	4875	--	--	--	--	--	--	--	--	--	0.05	1.31	1.06	0.12	0.14	0.52	-1.39832	0.00151755	0.00406272	0.21	0.36	1.39	0	0.24	0.21	-2.37803	7.16834e-07	6.70119e-06
MSTRG.29595	1618	--	--	--	--	--	--	--	--	--	0.09	0.12	0.04	0	1.27	0.58	3.036	6.58237e-06	3.85863e-05	0.3	0.13	0.65	14.34	1.85	19.62	4.50106	1.00319e-20	6.95547e-19
MSTRG.4696	789	--	--	--	--	--	--	--	--	--	--	--	--	--	--	--	--	--	--	1.07	1.6	4.2	0	0.51	0	-4.05115	1.4887e-08	2.13552e-07
MSTRG.4928	789	4.18	0.69	8.3	0	0.22	2.51	-2.49769	1.30287e-06	1.50719e-05	--	--	--	--	--	--	--	--	--	--	--	--	--	--	--	--	--	--
MSTRG.5151	1548	0.26	0.31	1.61	0	0	0.36	-2.8555	2.6788e-05	0.000183166	--	--	--	--	--	--	--	--	--	--	--	--	--	--	--	--	--	--
MSTRG.5779	847.11	--	--	--	--	--	--	--	--	--	3.86	3.19	28.93	3.45	6.14	1.86	-1.52395	0.000208446	0.000715875	--	--	--	--	--	--	--	--	--
MSTRG.6805	1350.75	12.47	18.19	48.43	4.98	3.29	20.13	-1.64567	2.6989e-05	0.000183166	--	--	--	--	--	--	--	--	--	--	--	--	--	--	--	--	--	--
MSTRG.6922	1547	1.48	0.87	1.28	1.05	0.08	0.44	-1.57715	0.00460287	0.0130886	--	--	--	--	--	--	--	--	--	--	--	--	--	--	--	--	--	--
MSTRG.7567	575	--	--	--	--	--	--	--	--	--	--	--	--	--	--	--	--	--	--	0	0	0	0.84	1.3	0.42	4.89625	0.00213676	0.00769602
MSTRG.9121	253	--	--	--	--	--	--	--	--	--	--	--	--	--	--	--	--	--	--	37.67	10.51	23.31	0	0	0	-5.87351	2.13296e-05	0.000145461
MSTRG.9746	366	--	--	--	--	--	--	--	--	--	--	--	--	--	--	--	--	--	--	0	1.52	0	4.57	5.29	6.08	2.78612	0.00390283	0.0126842
MSTRG.9853	559	--	--	--	--	--	--	--	--	--	--	--	--	--	--	--	--	--	--	0.22	0.23	2.08	0.22	0	0	-3.39066	0.00740341	0.0214621

## Sheet: S3
Supplemental Table 3. Distribution of resistance related genes in R-VS-S DEGs
Gene level Ⅰ	Gene level Ⅱ	Gene name
transcription factor	MYB family transcription factor	Os01g0663051、Os05g0140100(OsMYB61; OsMYB2P-1)、Os07g0443500、Os07g0558100
	MYC2 transcription factor	Os10g0575100
	WRKY transcription factor	Os01g0185900(OsWRKY97)、Os09g0417600(OsWRKY76)、Os01g0584900(OsWRKY77)
	bHLH transcription factor	Os03g0171700(OsbHLH153; OsBUL2)、Os05g0139100(PGL1; OsPIL16)、Os05g0455400(OsPRI2; OsbHLH58)
	ethylene-responsive transcriptional factor (ERF)	Os01g0752500(OsERF922)
	AP2 / EREBP transcription factor	Os09g0522000(OsDREB1B)、Os09g0522200(OsDREB1A)
	Ethylene response factor	Os09g0457900(OsEATB)
	Transcription factors induced by JA	Os04g0301500(RERJ1; OsbHLH6)
receptor kinase	wall-associated receptor kinase (WAK)	Os02g0632900(OsWAK15)、Os02g0633066(OsWAK16)、Os02g0811200(OsWAK24 )
	Cysteine-rich receptor-like kinase (CRK)	Os01g0511000、Os01g0548750、Os03g0277600、Os04g0658700、Os07g0487300、Os07g0488400、Os07g0541200
	lectin-like receptor kinase (LecRK)	Os02g0298200、Os03g0258000、Os07g0131375、Os12g0247700
resistance protein	NBS-LRR disease resistance protein (NBS-LRR)	Os02g0597300
	Leucine Rich Repeat family protein (LRR)	Os01g0603800、Os05g0170300
	sugar transporter	Os02g0513100(OsSWEET15)
	disease resistance protein or pathogen-related protein	Os04g0193950、Os04g0202700、Os05g0380300、Os08g0174800、Os08g0374000、Os12g0555200、Os01g0382000(OsPR1b)、Os07g0129200(OsPR1a)、Os12g0555000(RSOsPR10)、Os12g0555500(OsPR10a)
	calmodulin binding protein or calcium-dependent protein kinase	Os01g0579600、Os01g0955100(OsCML31)、Os12g0132300(OsCML3)；Os06g0683400(OsCCD1)、Os08g0540400(OsCPK21)
	Ubiquitin protein	Os01g0907200、Os02g0540700(OsP3IP1)
	Wax synthesis gene	Os02g0621300(OsGL1-4)
	Proteins containing MATE domain	Os04g0571600、Os09g0524300
	OsMYC2-like protein	Os01g0705700(OsMYL1)
	sulphate transporter or metallothionein-like protein	Os01g0719300(OsSULTR3; 6)、Os03g0195800(OsSultr1; 1)；Os02g0155400、Os05g0202800
	cytochrome P450	Os02g0184900、Os02g0185900、Os02g0186100、Os02g0204700(CYP734A2)、Os02g0221900(OsMAX1e)、Os02g0569400、Os02g0569900(CYP76M7)、Os02g0570700、Os02g0571900、Os03g0850200、Os04g0180400(CYP99A2)、Os06g0641200、Os09g0275400、Os10g0439800、Os11g0151400、Os11g0489250、Os12g0443000
	glycosyl hydrolase	Os01g0940700、Os02g0752200、Os04g0604300、Os06g0696400、Os06g0697000、Os10g0416500、Os11g0539200
	glycosyl transferase	Os02g0203300、Os03g0678800、Os04g0321100、Os04g0556400、Os05g0136900、Os05g0426400、Os07g0503500(OsUGT707A3)、Os07g0694400、Os08g0404000
	Protein Phosphatase 2C (PP2C)	Os02g0599700
	Chitinase family protein	Os04g0493400
	cellulose synthase	Os01g0750300(OsCesA4; Bc7)、Os03g0416200(BC1)、Os07g0551700、Os09g0422500(OsCesA9; Bc6)、Os10g0467800(OsCesA7)、Os12g0555600(OsCSLD4; NRL1)
	GDSL-like lipase/acylhydrolase	Os01g0329900、Os06g0156600、Os07g0642200、Os09g0132900
	terpene synthase	Os02g0121700、Os03g0361700、Os04g0179700(OsDTS2; OsKSL4)、Os08g0167800、Os08g0168000、Os12g0491800
	flavonol synthase	Os01g0106400、Os01g0237500、Os01g0237750、Os06g0178400、Os10g0558700、Os10g0558750
	flavanone hydroxylase	Os04g0581000(OsF3H04g;OsSAH2）
	monocopper oxidase	Os06g0678800
Hormone related gene	gibberellin (GAs)	Os03g0760800(OsGASR1)、Os09g0414900
	auxin ( IAA )	Os02g0643800、Os12g0609600
	jasmonic acid (JA)	Os05g0102000(OsJMT1)
	ethylene (ET)	Os03g0727600(OsACS1)、Os06g0493100(Bphi008a)
	brassinosteroids	Os11g0514400、Os11g0514500
other genes	CoA-related genes	Os01g0529800、Os02g0697400(Os4CL2)、Os06g0262800、Os08g0277200

## Sheet: S4
Supplemental Table 4. R-vs-S KEGG enrichment significance analysis
Pathway Hierarchy 1	Pathway Hierarchy 2	KEGG Pathway	ID	Back ground number	12hpi Hit_gene number	12hpi_P	24hpi Hit_gene number	24hpi_P	48hpi Hit_gene number	48hpi_P
Organismal Systems	Environmental adaptation	Plant-pathogen interaction	ko04626	317	6	0.00941615	5	0.00734	3	0.521433
		Circadian rhythm - plant	ko04712	61	3	0.00509448	--	--	2	0.0980663
Environmental Information Processing	Membrane transport	ABC transporters	ko02010	57	1	0.27964	--	--	--	--
	Signal transduction	MAPK signaling pathway - plant	ko04016	214	5	0.00752803	2	0.201	2	0.55681
		Plant hormone signal transduction	ko04075	342	4	0.13207	2	0.384	3	0.57315
		Phosphatidylinositol signaling system	ko04070	106	--	--	--	--	1	0.604352
Cellular Processes	Transport and catabolism	Phagosome	ko04145	123	--	--	1	0.381	1	0.659288
Metabolism	Metabolism of terpenoids and polyketides	Diterpenoid biosynthesis	ko00904	65	1	0.312137	10	4.08e-14	--	--
		Monoterpene biosynthesis	ko00902	12	--	--	--	--	2	0.00464344
		Terpenoid backbone biosynthesis	ko00900	70	--	--	1	0.238	1	0.457401
		Sesquiterpenoid and triterpenoid biosynthesis	ko00909	15	--	--	--	--	1	0.122524
		Brassinosteroid biosynthesis	ko00905	23	1	0.123801	--	--	--	--
		Zeatin biosynthesis	ko00908	39	2	0.0208774	1	0.141	--	--
	Lipid metabolism	α-Linolenic acid metabolism	ko00592	70	4	0.000677755	2	0.03	3	0.022791
		Linoleic acid metabolism	ko00591	30	2	0.0126667	2	0.00596	2	0.0276621
		Biosynthesis of unsaturated fatty acids	ko01040	64	--	--	2	0.0254	2	0.106281
		Fatty acid elongation	ko00062	60	1	0.292	1	0.208	2	0.0953704
		Fatty acid metabolism	ko01212	110	--	--	2	0.0676	2	0.247072
		Glycine, serine and threonine metabolism	ko00260	102	1	0.444605	--	--	2	0.221435
		Fatty acid degradation	ko00071	57	1	0.27964	--	--	1	0.391992
		Ubiquinone and other terpenoid-quinone biosynthesis	ko00130	71	--	--	1	0.241	1	0.462134
		Steroid biosynthesis	ko00100	51	1	0.254278	--	--	--	--
	Amino acid metabolism	Cysteine and methionine metabolism	ko00270	150	2	0.211934	1	0.443	5	0.00976706
		Tyrosine metabolism	ko00350	59	2	0.0448219	--	--	2	0.0926966
		Lysine degradation	ko00310	54	--	--	1	0.189	2	0.0796796
		Phenylalanine metabolism	ko00360	90	1	0.404662	1	0.296	1	0.544671
		Valine, leucine and isoleucine degradation	ko00280	58	--	--	--	--	2	0.0900455
		Histidine metabolism	ko00340	31	--	--	--	--	1	0.236856
		Tryptophan metabolism	ko00380	85	--	--	--	--	1	0.524253
		Arginine and proline metabolism	ko00330	94	--	--	--	--	1	0.560379
		Glycerolipid metabolism	ko00561	100	--	--	--	--	1	0.582939
	Biosynthesis of other secondary metabolites	Phenylpropanoid biosynthesis	ko00940	339	6	0.0128157	2	0.379	7	0.0278622
		Isoquinoline alkaloid biosynthesis	ko00950	36	1	0.186961	--	--	2	0.0387456
		Flavonoid biosynthesis	ko00941	60	--	--	1	0.208	2	0.0953704
		Biosynthesis of hyoscyamine, piperidine and pyridine alkaloids	ko00960	38	1	0.196271	--	--	1	0.282114
		Flavone and flavonol biosynthesis	ko00944	8	--	--	--	--	1	0.0673164
	Metabolism of cofactors and vitamins	Biotin metabolism	ko00780	28	--	--	--	--	2	0.0243074
		Fatty acid biosynthesis	ko00061	63	--	--	--	--	2	0.103522
		Vitamin B6 metabolism	ko00750	15	--	--	--	--	1	0.122524
		mRNA surveillance pathway	ko03015	142	--	--	1	0.425	1	0.711785
		Porphyrin and chlorophyll metabolism	ko00860	64	1	0.308155	--	--	--	--
	Overview	Biosynthesis of amino acids	ko01230	316	1	0.84097	1	0.711	3	0.519296
		Ubiquitin mediated proteolysis	ko04120	181	1	0.649035	--	--	1	0.795742
		Glycolysis / Gluconeogenesis	ko00010	187	1	0.661101	--	--	1	0.8063
		Carbon metabolism	ko01200	373	1	0.886469	1	0.77	2	0.838938
	Nucleotide metabolism	Pyrimidine metabolism	ko00240	161	--	--	--	--	1	0.756259
		Purine metabolism	ko00230	203	--	--	--	--	1	0.831886
	Energy metabolism	Sulfur metabolism	ko00920	49	1	0.24563	1	0.173	2	0.0673057
		Nitrogen metabolism	ko00910	54	--	--	1	0.189	2	0.0796796
		Photosynthesis	ko00195	123	--	--	--	--	1	0.659288
	Metabolism of other amino acids	β-Alanine metabolism	ko00410	57	1	0.27964	--	--	2	0.0874177
		Glutathione metabolism	ko00480	154	1	0.589282	1	0.452	1	0.740726
		Cyanoamino acid metabolism	ko00460	81	--	--	--	--	1	0.507269
	Carbohydrate metabolism	Amino sugar and nucleotide sugar metabolism	ko00520	214	3	0.123913	2	0.201	3	0.283737
		Starch and sucrose metabolism	ko00500	240	1	0.751395	1	0.61	4	0.155233
		Alanine, aspartate and glutamate metabolism	ko00250	67	1	0.320033	--	--	1	0.442955
		Pyruvate metabolism	ko00620	120	--	--	--	--	2	0.279253
		Cutin, suberine and wax biosynthesis	ko00073	43	--	--	--	--	1	0.312804
		Glycerophospholipid metabolism	ko00564	139	1	0.551865	--	--	1	0.704063
		Fructose and mannose metabolism	ko00051	93	1	0.414905	--	--	--	--
		Ascorbate and aldarate metabolism	ko00053	65	--	--	--	--	1	0.433112
		Galactose metabolism	ko00052	92	--	--	--	--	1	0.552593
Genetic Information Processing	Replication and repair	Base excision repair	ko03410	54	1	0.267067	--	--	1	0.375822
	Folding, sorting and degradation	Protein processing in endoplasmic reticulum	ko04141	298	1	0.823173	2	0.321	1	0.927799
		RNA degradation	ko03018	137	--	--	1	0.414	--	--
		Pentose and glucuronate interconversions	ko00040	105	1	0.454171	--	--	--	--
	Transcription	RNA polymerase	ko03020	57	--	--	--	--	1	0.391992
		Spliceosome	ko03040	254	--	--	--	--	2	0.650434
Note: The red font indicates that KEGG enrichment results are significant at the corresponding time point (P<0.05).The red background indicates that KEGG enrichment results are significant at the corresponding time point (P<0.01). "--" represents undifferentiated expression.

## Sheet: S5
Supplemental Table 5. 12hpi enrichment results of KEGG pathway information table
Pathway	Regulation way	ko ID	ko Symbol	ko name	Gene name	Log2FC
ko00592 α-Linolenic acid metabolism	Synthesis of 9-Oxononanoic acid, Collinoleic acid, Traumatic acid, Ether dilute acid, etc.	K10528	HPL	hydroperoxide lyase	Os02g0110101	2.25769
		K00454	LOX2S	lipoxygenase	Os12g0559934	-2.76699
					Os12g0559200	-2.24392
	Synthesis of (-)- Methyl-jasmonate	K08241	E2.1.1.141	jasmonate O-methyltransferase	Os05g0102000	-1.24555
ko04016 MAPK signaling pathway - plant	The binding ability of FLS2 to bacterial flagellin flg22	K13420	FLS2	LRR receptor-like serine / threonine protein kinase FLS2	Os04g0618800	2.10169
	Pathogen defense	K13449	PR1	pathogenesis-related protein 1	Os07g0129300	-1.70322
					Os01g0382000	-2.01534
	Hypersensitive response and defense response caused by pathogen infection ; H2O2-induced accumulation of reactive oxygen species.	K13414	MEKK1	mitogen-activated protein kinase kinase kinase 1	Os03g0262150	-2.01417
	JA involved in Wounding responses and Root growth	K13422	MYC2	transcription factor MYC2	Os10g0575100	-5.2094
ko04626 Plant-pathogen interaction	The binding ability of FLS2 to bacterial flagellin flg22	K13420	FLS2	LRR receptor-like serine / threonine protein kinase FLS2	Os04g0618800	2.10169
	Hypersensitive response induced by bacterial secretions	K09487	HSP90B， TRA1	heat shock protein 90kDa beta	Os06g0716750	6.86064
		K13457	RPM1，RPS3	disease resistance protein RPM1	Os11g0229333	-2.64491
	Induction of defense-related genes induced by pathogens and accumulation of plant antitoxins	K13449	PR1	pathogenesis-related protein 1	Os07g0129300	-1.70322
					Os01g0382000	-2.01534
	Defense Responses Induced by Pathogen Infection	K13414	MEKK1	mitogen-activated protein kinase kinase kinase 1	Os03g0262150	-2.01417
ko00591 Linolenic acid metabolism	Synthesis of 9,12,13-TriHOME and 13-OxoODE Mediated by Linoleic Acid	K00454	LOX2S	lipoxygenase	Os12g0559934	-2.76699
					Os12g0559200	-2.24392
ko00940 Phenylpropanoid biosynthesis	Participate in the synthesis of lignin from ethanol intermediates such as p-Coumaryl alcohol, caffeyl alcohol, Coniferyl alcohol, 5-Hydroxy-coniferyl alcohol, Sinapyl alcohol etc.	K00430	E1.11.1.7	peroxidase	Os08g0532700	5.12926
					Os01g0172701	1.1397
					Os01g0378100	1.14327
					Os02g0236600	1.80664
					Os01g0327250	-6.44877
					Os07g0677500	-3.29879
ko00908 Zeatin biosynthesis	Synthesis of cis-zeatin to cis-zeatin Kramp-Karrenbauer O Kramp-Karrenbauer glucoside	K13495	CISZOG	cis-zeatin O-glucosyltransferase	Os04g0556550	-7.34845
					Os04g0556400	-3.95329
ko00350 Tyrosine metabolism	Synthesis of Tyramine to 4-Hydroxyphenylacetaldehyde	K00276	AOC3, AOC2, tynA	primary amine oxidase	Os06g0338700	1.15819
	Mutual conversion between 3,4-Dihydroxymandelaldehyde and 3,4-Dihydroxyphenylethyl-eneglycol	K00001	E1.1.1.1，adh	alcohol dehydrogenase	Os11g0210600	-1.17123

## Sheet: S6
Supplemental Table 6. 24hpi enrichment results of KEGG pathway information
Pathway	Regulation way	ko ID	ko Symbol	ko name	Gene name	Log2FC
ko00904 Diterpenoid biosynthesis	Synthesis of ent-Coplay-PP to ent-Sandara-copimaradiene	K14037	KSL10	ent-sandaracopimaradiene / labdatriene synthase	Os12g0491800	1.08292
	Synthesis of Geranylgeranyl-PP to syn-Copalyl-PP	K14043	CPS4	syn-copalyl-diphosphate synthase	Os04g0178300	3.18089
	Synthesis of syn-Copalyl-PP to 9β-Pimara-7, 15 - diene	K14046	KSL4，	syn-pimara-7,15-diene synthase	Os04g0179700	2.9732
			DTS2
	Synthesis of ent-Isokaurene to ent-2α-Hydroxyisokaurene	K16083	CYP71Z6	ent-isokaurene hydroxylase	Os02g0570700	2.65745
	Synthesis of ent-Cassa-12,15-diene to ent-11β-Hydroxy-cassa-12,15-diene	K16084	CYP76M7	ent-cassa-12,15-diene 11-hydroxylase / oryzalexin D synthase	Os02g0569400	2.62396
					Os02g0569900	2.7396
					Os02g0571900	2.06234
	Synthesis of 9β-Pimara-7,15-diene to 9β-Pimara-7,15-dien-19-oate；Synthesis of Stemod-13(17)-ene to syn-Stemoden-19-oate	K16085	CYP99A3	9β-pimara-7,15-diene oxidase	Os04g0180400	2.61555
	Synthesis of Geranylgeranyl-PP to ent-Copalyl-PP	K04120	E5.5.1.13	ent-copalyl diphosphate synthase	Os02g0571100	1.18505
	Synthesis of GA4 to GA34, GA9 to GA51, GA20 to GA29, GA1 to GA8	K04125	E1.14.11.13	gibberellin 2β-dioxygenase	Os02g0630475	2.57182
ko00591 Linolenic acid metabolism	Synthesis of 9,12,13-TriHOME and 13-OxoODE Mediated by Linoleic Acid	K00454	LOX2S	lipoxygenase	Os12g0559934	5.0294
					Os12g0559200	2.69149
ko04626 Plant-pathogen interaction	Hypersensitive reponse induced by bacterial secretions	K09487	HSP90B，	heat shock protein 90kDa beta	Os06g0716750	6.27024
			TRA1
	Hypersensitive reponse induced by Avr9	K13412	CPK	calcium-dependent protein kinase	Os05g0585601	-6.59967
	Ca2+ -mediated NO synthesis is involved in cell wall reinforment and Stomatal closure	K13448	CML	calcium-binding protein CML	Os01g0955100	-2.60956
	Plant defense response to pathogens	K13449	PR1	pathogenesis-related protein 1	Os01g0382400	1.16114
		K13449	PR1	pathogenesis-related protein 1	Os07g0129200	3.03937
ko00592 alpha-Linolenic acid metabolism	Synthesis of 9-Oxononanoic acid, Collinoleic acid, Traumatic acid, Ether dilute acid, etc.	K00454	LOX2S	lipoxygenase	Os12g0559934	5.0294
		K00454	LOX2S	lipoxygenase	Os12g0559200	2.69149

## Sheet: S7
Supplemental Table 7. 48hpi enrichment results of KEGG pathway information table
Pathway	Regulation way	ko ID	ko Symbol	ko name	Gene name	Log2FC
ko00902 Monoterpene biosynthesis	Synthesis of Geranyl-PP to ( + ) -Linalool	K15086	TPS14	( 3S ) -linalool synthase	Os02g0121700	1.02306
	Synthesis of ( - ) -Menthone to ( + ) -Neomenthol	K15095	E1.1.1.208	(+)-neomenthol dehydrogenase	Os02g0640800	3.70734
ko00270 Cysteine and methionine metabolism	Synthesis of L-methionine to S-Adenosyl-L-methionine	K00789	metK	S-adenosylmethionine synthetase	Os01g0323775	2.1588
	The mutual transformation between 2-Oxobutanoate and L-2-Aminobutanoate	K00827	AGXT2	alanine-glyoxylate transaminase / (R)-3-amino-2-methylpropionate-pyruvate transaminase	Os03g0338000	-3.3552
	Synthesis of O-Acetyl-L-serine or Sulfide to L-Cysteine	K01738	cysK	cysteine synthase	Os06g0149700	-2.73657
					Os06g0149801	7.28404
	Synthesis of L-y-Glutamyl-aminobutanoate to Ophthalmate	K01920	gshB， GSS	glutathione synthase	Os12g0263050	1.54665
ko00592 alpha-Linolenic acid metabolism	Synthesis of 9-Oxononanoic acid, Collinoleic acid, Traumatic acid, Ether dilute acid, etc.	K10528	HPL	hydroperoxide lyase	Os02g0110101	2.86424
		K00454	LOX2S	lipoxygenase	Os12g0559934	6.5024
					Os12g0559200	6.6084
ko00780 Biotin metabolism	Synthesis of 3-Ketoglutaryl- [ acp ] methyl ester to 3-Hydroxyglutaryl- [ acp ] methyl ester	K00059	fabG	3-oxoacyl- [ acyl carrier protein ] reductase	Os10g0456100	-5.02341
	Biotin to Biotinyl-5 ' -AMP to Holo- [ carboxylase ] synthesis	K01942	HLCS	biotin---protein ligase	Os02g0167000	-6.04779
ko00591 Linolenic acid metabolism	Synthesis of Linoleate to 13(S) HPODE	K00454	LOX2S	lipoxygenase	Os12g0559934	6.5024
					Os12g0559200	6.6084
ko00940 Phenylpropanoid biosynthesis	Participate in the synthesis of lignin from ethanol intermediates such as p-Coumaryl alcohol, caffeyl alcohol, Coniferyl alcohol, 5-Hydroxy-coniferyl alcohol, Sinapyl alcohol etc.	K00430	E1.11.1.7	peroxidase	Os01g0172701	2.17219
					Os06g0306300	-1.19988
					Os10g0109300	-1.54097
					Os07g0677500	-1.47144
	Synthesis of Coniferyl-aldehyde to Ferulic acid	K12355	REF1	coniferyl-aldehyde dehydrogenase	Os01g0591000	-1.07131
					Os01g0591300	-1.14474
	Synthesis of Caffeoyl shikimic acid to Caffeic acid	K18368	CSE	caffeoylshikimate esterase	Os02g0207900	7.81576
ko00950 Isoquinoline alkaloid biosynthesis	Synthesis of Dopamine to 3,4-DHPAA	K00276	AOC3， AOC2， tynA	primary-amine oxidase	Os07g0572075	2.63685
	Synthesis of L-Tyrosine to Tyramine or Dopamine	K01592	E4.1.1.25	tyrosine decarboxylase	Os10g0400500	1.9513

## Sheet: S8
Supplemental Table 8. Gene information enriched in key KEGG pathways
Pathway	Upstream information	Pathway and End Point	12hGene ID（log2FC）	24hGeneID（log2FC）	48hGene ID（log2FC）
Plant-pathogen interaction	Bacterial flagellin flg22	→ FLS2 binds to flg22 → Defense-related gene induction	Os04g0618800 (2.1)
	Bacterial flagellin ( flg22 ) or EF-Tu ( elfl8 )	→ MEKK1 phosphorylation → defense-related gene induction	Os03g0262150 (-2.0)
	Defense-related gene induction	→ Pathogenesis protein PR1 → Phytoalexin accumulation, miRNA production	Os01g0382000 (-2.0)	Os01g0382400 (1.2)
			Os07g0129300 (-1.7)	Os07g0129200 (3.0)
	Bacterial secretion system	→ Disease resistance protein RPM1 → Hypersensitivity response	Os11g0229333 (-2.6)
		→ Heat shock protein HSP90 → Hypersensitivity response	Os06g0716750 (6.9)	Os06g0716750 (6.3)
	Ca2+ or Fungal PAMP ( Avr9 )	→ Calcium-dependent protein kinase(CDPK) → ROS → Hypersensitive response, Cell wall reinforcment		Os05g0585601 (-6.6)
					Os08g0540400 (3.4)
	Ca2+	→ Calmodulin → NO → Hypersensitive response, Cell wall reinforcment, Stomatal closure		Os01g0955100 (-2.6)
					Os12g0132300 (-1.5)
	Bacterial EF-Tu ( elfl8 ) or Bacterial secretion system.	→ Pathogenicity-related gene transcription activator PTI6 → Defense-related gene induction			Os07g0227600 (1.0)
Plant hormone signal transduction	Diterpenoid biosynthesis → Gibberellin	→ Stem growth, Induced germination	Os05g0139100 (1.0)
	α-Linolenic acid metabolism → Jasmonic acid	→ Monoterpenoid biosynthesis, Indole alkaloid biosynthesis, Senescence, Stress response	Os10g0575100 (-5.2)		Os10g0575100 (-5.4)
	Phenylalanine metabolism → Salicylic acid	→ Disease resistance	Os01g0382000 (-2.0)	Os01g0382400 (1.2)
			Os07g0129300 (-1.7)	Os07g0129200 (3.0)
	Tryptophan metabolism → Auxin	→ Cell enlargement, Plant growth			Os02g0643800 (1.4)
	Zeatin biosynthesis → Cytokinine	→ Cell division, Shoot initiation			Os01g0923750 (-5.3)
MAPK signaling pathway-plant	Bacteria flg22	→ FLS2 binds to flg22	Os04g0618800 (2.1)
		→ pathogenesis-related protein → delayed defense response to pathogens, pathogen defense war	Os01g0382000 (-2.0)
			Os07g0129300 (-1.7)	Os07g0129200 (3.0)
				Os01g0382400 (1.2)
	Bacteria flg22 or H2O2	→ MEKK1 phosphorylation → various defense responses	Os03g0262150 (-2.0)
	Phytohomones Jasmonic acid	→ MYC2 transcription factor → Defense responses, Wounding responses, Root growth	Os10g0575100 (-5.2)		Os10g0575100 (-5.4)
	Wounding → Ca2+	→ Calmodulin CALM → Maintenance the homeostacis of reactive oxygen species			Os12g0132300 (-1.5)
Phenylpropanoid biosynthesis	trans-4-Hydroxycinnamate	→ 4-Coumaroyl-CoA → Capsaicin		Os02g0697400 (-1.4)
	Cinnamoyl-CoA, p-Coumaroyl-CoA, Caffeoyl-CoA, Feruloyl-CoA, 5-Hydroxy-feruloyl-CoA, Sinapoyl-CoA	→Cinnamaldehyde; →p-Coumaraldehyde; →Caffeyl-aldehyde; →Coniferyl-aldehyde; →5-Hydroxy-coruferaldehyde; →Sinapaldehyde		Os08g0277200(-1.4)
	Caffeoylshikimic acid	→ Caffeic acid → Lignin			Os02g0207900 (7.8)
	Coniferaldehyde or sinapaldehyde	→ ferulic acid → lignin ; or sinapic acid → sinapoyl malate or sinapoyl choline			Os01g0591000 (-1.1)
					Os01g0591300 (-1.1)
	p-Hydroxyphenylethanol, coniferyl ethanol, 5-hydroxy ferulic acid, sinapyl alcohol	→ Lignin	Os01g0172701 (1.1)		Os01g0172701 (2.2)
			Os01g0378100 (1.1)
			Os02g0236600 (1.8)
			Os08g0532700 (5.1)
			Os01g0327250 (-6.4)
			Os07g0677500 (-3.3)		Os07g0677500 (-1.5)
					Os06g0306300 (-1.2)
					Os10g0109300 (-1.5)
α-Linolenic acid metabolism	α-Linolenic acid	→ 9-Oxononanoic acid, traumatic acid synthesis	Os02g0110101 (2.3)		Os02g0110101 (2.9)
		→ 9-Oxononanoic acid, traumatic acid synthesis ; or	Os12g0559934 (-2.8)	Os12g0559934 (5.0)	Os12g0559934 (6.5)
		→ ( - ) -Methyl jasmonate	Os12g0559200 (-2.2)	Os12g0559200 (2.7)	Os12g0559200 (6.6)
	( - ) -Jasmonate	→ ( - ) -Methyl jasmonate	Os05g0102000 (-1.2)
Diterpenoid biosynthesis	ent-Isokaurene	→ ent-2α-Hydroxyisokaurene	Os02g0570700 (-2.2)	Os02g0570700 (2.7)
	ent-Cassa-12,15-diene	→ ent-11β-Hydroxycassa-12，15-diene		Os02g0569900 (2.7)
				Os02g0569400 (2.6)
				Os02g0571900 (2.1)
	Geranylgeranyl-PP	→ent-Sandara-copimaradiene		Os12g0491800 (1.1)
		→ent-Copalyl-PP		Os02g0571100 (1.2)
		→syn-Copalyl-PP		Os04g0178300 (3.2)
	syn-Copalyl-PP	→9β-Pimara-7,15-diene		Os04g0179700 (3.0)
	Stemod-13(17)-ene or 9β-Pimara-7,15-diene	→syn-Stemoden-19-oate or →9β-Pimara-7,15-dien-19-oate → Momilactone A		Os04g0180400 (2.6)
	GA4，GA9，GA20，GA1	→GA34，GA51，GA29，GA8		Os02g0630475 (2.6)
Flavonoid biosynthesis	Cinnamyl-CoA	→ ( + ) -Gallocatechin		Os04g0662600 (1.9)
					Os10g0320201 (-7.8)
					Os11g0530650 (-8.1)
Note: The red font represents the up-regulated gene, and the green font represents the down-regulated gene;
									C
